# Supplementary material for: Financial inclusion and farmers’ income increase: Effects and realization mechanism
Source: PLoS One. 2025 Jun 23;20(6):e0324815. doi: 10.1371/journal.pone.0324815 (PMC12184949; doi:10.1371/journal.pone.0324815)
Supplement: S1 Data — (XLS) [file pone.0324815.s001.xls]

## Sheet: Sheet1
Year	Province	Rev	Wrev	Frev	Prev	Trev	Number of bank branches	Number of bank staff	Savings	Loans	Premium income	Agriculture, forestry, animal husbandry and fishery service industry output	Agriculture, forestry, animal husbandry and fishery output	Agricultural output	Machinery power of agriculture	Sown area of crops	Number of employees in the primary industry	Gross domestic product	Total population	Fiscal expenditure	Fiscal expenditure on agriculture	Rural fixed assets investment	Total amount of foreign investment	Rural population	Highway mileage	Administrative area	Total post and telecommunications business
2022	Beijing	34753.8	24928.1	1849.6	3555.83	4420.31	4435	127611	218629	97819.9	2758.49	5.8	268.176	129.765	121.1	143.8	39.12	41610.9	2184	7469.15	462.79	97.8	657.813	271	22362.8	16410.5	842.59
2022	Tianjin	29017.8	16278.3	6679.43	1146.12	4913.96	2896	65304	40488.2	42494.7	670.21	18.1	521.435	276.796	370.8	443.5	33	16311.3	1363	2729.83	110.297	10.2	68.6062	203	15230.5	11966.5	341.62
2022	Hebei	19364.2	10107.8	6402.68	416.536	2437.11	11738	179636	100279	76644.7	2042.54	631.2	7667.41	4035.67	8249.1	8114	820	42370.4	7420	9305.64	872.144	230.9	1553.06	2845	209209	188800	1287.41
2022	Shanxi	16322.7	7272.41	4267.51	231.586	4551.18	7020	123501	53647	37620.9	1012.93	123.8	2211.59	1288.41	1714.3	3611.6	414	25642.6	3481	5876.5	576.867	102.7	690.77	1255	145469	156700	484.97
2022	Inner Mongolia	19640.9	3794.58	10718.3	500.484	4627.62	5519	94577	32419.5	26958.6	667.02	93.2	4316.76	2208.47	4596.4	8750.7	439	23158.6	2401	5887.7	912.435	129.5	871.03	754	216176	1183000	354.19
2022	Liaoning	19908	7441.83	8830.85	423.359	3211.92	9050	176453	75375.7	54321	1000.7	184.2	5180.03	2258.29	2657.8	4326.9	634	28975.1	4197	6261.43	463.339	214.3	1441.4	1133	131065	148600	631.19
2022	Jilin	18134.5	3984.6	11058.2	459.769	2631.93	5264	96486	32733.2	26335.4	677.7	91.5	3217.91	1512.73	4357.9	6226.4	478.59	13070.2	2348	4044.01	515.489	116.7	784.936	852	109761	187400	335.95
2022	Heilongjiang	18577.4	3416.84	9698.43	1310.1	4151.99	6218	106663	38782.5	25358	982.44	194.7	6718.24	4320.48	7090.9	15209.4	518	15901	3099	5451.99	937.592	203.1	1366.07	1047	168958	473000	412.21
2022	Shanghai	39729.4	24644.2	2211.95	1372.08	11501.2	4256	127983	192293	103139	2095.01	18.4	273.531	149.256	100.2	269.2	38.04	44652.8	2475	9393.16	388.618	8.4	56.4992	264	13004.8	6340.5	2425.29
2022	Jiangsu	28486.5	13977	7353.15	974.372	6181.98	13644	276311	218696	206845	4317.72	711.3	8733.8	4685.72	5264.1	7534.2	626	122876	8515	14901.4	1108.36	173.4	1166.31	2178	158000	107200	2394.35
2022	Zhejiang	37565	22687.3	9148.54	1176.91	4552.3	13353	274850	196340	189808	2713.01	132.6	3752.31	1769.83	1767.6	2027.2	203	77715.4	6577	12017.8	831.2	665.3	4474.87	1751	122918	105500	3306.66
2022	Anhui	19574.9	6861.17	7227.67	427.95	5058.09	8557	125751	75196.1	67466.2	1418.24	394.8	6277.98	2937.04	7070.1	8933.6	790	45045	6127	8379.78	991.882	380.5	2559.28	2441	237967	140100	1046.19
2022	Fujian	24986.6	11360.9	9128.19	518.881	3978.67	6545	126070	72927.9	75373.6	1104.21	200	5502.56	2065.66	1296.7	1682.1	299	53109.9	4188	5691.22	410.367	181.8	1222.8	1251	112878	124000	1051.74
2022	Jiangxi	19936	8884.2	6322.23	376.98	4352.64	6885	105622	53162.4	52775.6	972.47	242.7	4223.81	1916.68	2838.2	5730.5	403	32074.7	4528	7289.07	788.485	270.2	1817.39	1717	210711	166900	682.75
2022	Shandong	22109.9	11045.9	7505.18	532.025	3026.79	15654	247968	146076	123995	2907.84	963.7	12130.7	6206.54	11530.5	10964.1	1284	87435.1	10163	12128.6	1118.86	430.4	2894.91	3604	291759	157900	1768.04
2022	Henan	18697.3	7025.39	6033.14	261.955	5376.78	13090	192180	93173.1	76075.6	2369.53	874.6	10952.2	6948.3	10858.7	14711.5	1320	61345.1	9872	10646.7	1110.48	408.3	2746.27	4239	277482	167000	1582.65
2022	Hubei	19709.5	6417.58	8129.99	282.291	4879.6	7801	129966	79563.7	74062.4	1952.47	722.4	8939.33	4193.14	4878.6	8191.9	928	53734.9	5844	8623.87	924.836	366	2461.75	2065	302178	185900	995.71
2022	Hunan	19546.3	7631.3	6961.25	283.397	4670.32	9767	136781	70141.9	62351.5	1613.74	624.8	8160.13	3973.21	6756	8591.5	785	48670.4	6604	8991.61	995.443	549.2	3693.97	2621	242420	211800	995.05
2022	Guangdong	23597.8	13560.2	5759.26	868.8	3409.5	16743	365691	322358	245723	4366.51	456.4	8892.29	4308.23	2556.3	4553.5	722	129119	12657	18533.1	1067.57	312.8	2103.92	3192	223081	179725	5063.13
2022	Guangxi	17432.7	5921.93	6982.31	429.702	4098.75	6969	97865	40212.4	44689.8	809.61	327	6938.53	3977.68	3825.3	6271.4	857	26300.9	5047	5893.32	737.068	587.7	3952.93	2238	172391	237600	700.06
2022	Hainan	19117.4	7764.78	7722.36	328.835	3301.39	1487	29596	12321.6	11090.3	200.9	109.5	2272.04	1236.81	631.8	687.2	173.15	6818.2	1027	2097.37	265.648	65.4	439.887	396	41686.8	35400	172.84
2022	Chongqing	19312.7	6921.01	6234.69	476.31	5680.65	4126	74457	49567.2	50051.9	981.09	72.3	3068.45	1881.78	1565.6	3479	388.51	29129	3213	4892.77	393.847	82.6	555.576	933	186137	82402	571.61
2022	Sichuan	18672.4	5843.89	7044.71	627.701	5156.06	14121	254690	111661	92239.2	2297.79	268	9859.75	5528.76	4923.3	10227.4	1602	56749.8	8374	11914.7	1359.32	553.3	3721.55	3488	405390	486000	1356.74
2022	Guizhou	13706.7	5584.68	4218.66	116.578	3786.75	5243	75784	32830.7	40255.3	504.24	234	4908.67	3313.7	2805.7	5359.5	693	20164.6	3856	5851.36	692.147	133.4	897.262	1742	209617	176167	543.98
2022	Yunnan	15146.9	4928.43	7379.08	229.524	2609.88	5557	86206	39580.7	42682.8	725.02	201.5	6635.8	3629.9	2913.6	7130.6	1225	28954.2	4693	6699.79	888.425	590.8	3973.78	2266	316091	394100	635.07
2022	Shaanxi	15704.3	6497.32	4702.23	258.766	4246.02	7196	111828	61956.8	48860.4	1102.02	243.7	4601.93	3310.43	2473.9	4212.2	649	32772.7	3956	6760.98	733.211	233.2	1568.53	1424	185607	205600	640.42
2022	Gansu	12165.2	3498.07	5435.38	160.864	3070.83	4603	67515	24896.4	25389.8	490.9	173.9	2680.74	1806.43	2516.7	4061.9	614	11201.6	2492	4257.16	751.514	104.8	704.895	1141	157243	425800	347.4
2022	Qinghai	14456.2	4751.35	5585.91	380.187	3738.8	1111	20573	7621.73	7084.76	106.39	8.2	566.214	238.343	503.3	586.2	72	3610.1	595	1975.1	275.132	39.5	265.681	229	87725.8	722300	100.76
2022	Ningxia	16430.3	6079.31	6656.26	369.412	3325.32	1415	24184	8484.87	8969.7	215.83	32.6	845.922	455.588	663.4	1189.5	94	5069.6	728	1587.85	244.879	63.3	425.762	245	38347.3	66400	128.57
2022	Xinjiang	16549.9	5398.86	7116.87	526.271	3507.91	3473	65768	30848.1	27866.3	681.3	324.2	5469.04	3753.98	3075.4	6493.1	444.11	17741.3	2587	6835.4	950.093	111.7	751.305	1089	223118	1660000	417.44
2021	Beijing	33302.7	23433.8	1873.9	3442.9	4552.2	4484	124668	199742	89032.9	2526.93	7.1	269.514	122.983	121.2	117.8	40.19	40269.6	2189	7205.12	497.866	133	858.05	273	22319.9	16410.5	795.96
2021	Tianjin	27954.5	15749.2	6161.8	1279.7	4763.9	2904	65761	35903.1	41054.2	660.472	18	509.258	258.393	372.5	437	34	15695	1373	3152.55	148.009	15.3	98.708	208	15307.2	11966.5	346.46
2021	Hebei	18178.9	9496.7	6016.5	390.5	2275.2	11981	184534	89019.5	67962.8	997.504	572.5	7018.67	3645.02	8096.8	8097.2	777	40391.3	7448	8848.21	924.791	277.3	1789	2894	207170	188800	1284.73
2021	Shanxi	15308.3	6859.6	3958.8	216	4273.9	7014	124031	46813.9	34214.9	1994.5	117.6	2134.02	1223.14	1654.2	3588	401	22590.2	3480	5046.62	514.229	131.2	846.437	1273	144617	156700	505.42
2021	Inner Mongolia	18336.8	3602.7	9980.1	473.5	4280.6	5476	94941	27646.2	25017	645.557	56.4	3815.12	1879.55	4239.4	8743.3	422	20514.2	2400	5239.57	818.839	146.8	947.08	763	212603	1183000	359.78
2021	Liaoning	19216.6	7108.5	8667.4	397.2	3043.6	9084	174997	69995	53135	980.026	180.4	4927.73	2222.54	2552.6	4328.9	600	27584.1	4229	5879.21	409.441	230.3	1485.78	1150	131588	148600	634.02
2021	Jilin	17641.7	4301.8	10161.3	387.9	2790.7	5292	96177	29596.3	24609.8	691.293	88.2	2972.32	1302.91	4149.2	6187.1	453.83	13235.5	2375	3696.84	462.319	140.5	906.436	870	108691	187400	352.66
2021	Heilongjiang	17889.3	3322.3	9353.5	1109.4	4104	6321	110003	34319.9	24409.5	995.467	183.4	6459.97	4099.55	6912.1	15065	516	14879.2	3125	5104.81	868.978	262.1	1690.94	1072	168354	473000	380.21
2021	Shanghai	38520.7	24971.9	2413.1	1276.4	9859.3	4246	127112	175831	96032.1	1970.9	22.2	268.93	144.942	102.7	264.3	38.94	43214.9	2489	8430.86	455.77	9	58.0635	266	13082.5	6340.5	2266.5
2021	Jiangsu	26790.8	13109.2	7022.4	949.5	5709.7	13645	273406	196016	180539	4051.1	626.1	8279.72	4426.06	5148.2	7514.4	629.69	116364	8505	14585.3	1106.2	184.8	1192.24	2216	158036	107200	2301.47
2021	Zhejiang	35247.4	21433.8	8527.2	1081.5	4204.9	13327	264196	170816	165756	2484.66	122	3579.21	1697.86	1773.7	2014.6	206	73515.8	6540	11014.6	795.266	600.1	3871.55	1788	123885	105500	3336.85
2021	Anhui	18371.7	6372.7	6795.3	391.7	4812	8596	124196	66271.9	58151	1379.67	356	6004.31	2802.93	6924.3	8886.8	779	42959.2	6113	7591.05	942.547	411.8	2656.73	2482	237411	140100	995.97
2021	Fujian	23228.9	10516.2	8586.3	466.5	3659.9	6543	122904	62091.5	67894.6	1051.79	188.6	5200.97	1906.02	1270.5	1651.9	301	48810.4	4187	5204.72	366.614	221.7	1430.3	1269	111031	124000	1005.31
2021	Jiangxi	18684.2	8279.7	6043.3	336.4	4024.7	6920	105882	47756	47173.4	909.603	203.2	3998.09	1796.31	2695.4	5672.9	424	29619.7	4517	6778.87	762.255	344.6	2223.19	1741	211101	166900	638.69
2021	Shandong	20793.9	10430.1	7066.3	499.3	2798.2	15609	247038	130482	111035	2816.49	876.7	11468	5814.56	11186.1	10948.6	1316	83095.9	10170	11713.2	1026.95	602.8	3888.96	3667	288143	157900	1658.93
2021	Henan	17533.3	6695	5605.2	252.6	4980.5	13327	198077	83456.2	70540.8	2360.03	716.8	10501.2	6564.83	10650.2	14705.1	1172	58887.4	9883	9784.29	1015.22	461.7	2978.66	4304	271570	167000	1539.95
2021	Hubei	18259	5948.6	7552.9	253.9	4503.7	7831	129881	72476.7	67038	1878.11	632.2	8296.44	3912.47	4731.5	8109.2	881	50012.9	5830	7933.67	841.652	276.5	1783.84	2094	296922	185900	895.46
2021	Hunan	18295.2	7165	6530.2	261.5	4338.5	9778	130375	62891	55845	1508.75	560.3	7662.36	3532.87	6676.4	8504.3	801	46063.1	6622	8325.5	949.011	636.6	4107.02	2668	241940	211800	932.34
2021	Guangdong	22306	12765	5438.8	795.3	3306.8	16607	364177	293169	222234	4153.2	404.1	8305.84	3951.14	2524.5	4498.4	753	124370	12684	18247	1109.47	384.7	2481.89	3218	222987	179725	4953.47
2021	Guangxi	16362.9	5536.1	6391.2	385.1	4050.5	7115	99664	36879.4	39851.1	780.605	302.9	6524.39	3690.73	3886.3	6177.5	842	24740.9	5037	5806.54	757.804	645.9	4167.02	2263	160637	237600	698.26
2021	Hainan	18076.3	7546.4	7071.9	258.7	3199.3	1771.38	28626.7	11338.7	10607.1	198.3	84.2	2014.79	1049.56	630.8	684.8	169.07	6475.2	1020	1971.37	260.718	49.4	318.704	398	41045.5	35400	166.74
2021	Chongqing	18099.6	6386.4	6109.8	446.3	5157	4371	73985	45908	46927.6	965.5	65.3	2935.65	1759.89	1532.5	3409.3	366.16	27894	3212	4835.06	406.259	87.8	566.442	953	184106	82402	537.34
2021	Sichuan	17575.3	5513.8	6651.4	586.6	4823.5	14247	189913	99835.2	80340.4	2204.91	252.3	9383.32	5089.48	4833.9	9999.9	1506	53850.8	8372	11215.7	1330.1	633.5	4087.03	3531	398899	486000	1321.61
2021	Guizhou	12856.1	5330.8	3912	124.5	3488.8	5226	74873	30123.5	35890.2	496.26	219.6	4691.97	3123.71	2705.4	5422.9	618	19586.4	3852	5590.01	730.738	211.2	1362.56	1759	207190	176167	525.35
2021	Yunnan	14197.3	4697.3	6875.6	211.2	2413.1	5745	84188	36520	38977.9	690.203	187.3	6351.82	3441.47	2838.9	7057.2	1187	27146.8	4690	6634.36	919.736	560.4	3615.42	2296	300890	394100	648.88
2021	Shaanxi	14744.8	6103.5	4433.1	248.1	3960	7164	109723	54625.1	44379.3	1052.37	225.1	4313.44	3035.65	2431.2	4189.3	611	29801	3954	6069.22	694.257	237.9	1534.81	1438	183414	205600	611.31
2021	Gansu	11432.8	3337	5124.5	149.6	2821.7	4657	67799	22614.6	23905.3	490.324	161.7	2439.54	1623.21	2384.8	3997.9	580	10243.3	2490	4032.56	737.042	125.2	807.728	1162	156583	425800	350.43
2021	Qinghai	13604.2	4796.5	5304.2	375.7	3127.8	1116	19381	6737.05	6856.44	106.891	7.9	528.53	204.73	493.3	583.9	69	3346.6	594	1854.52	251.051	37.3	240.641	232	86151.9	722300	97.04
2021	Ningxia	15336.6	5688.7	6137.4	352.5	3158.1	1398	24353	7483.64	8461.3	211.141	30.1	759.805	412.701	653.8	1175.9	81	4522.3	725	1427.89	242.374	92.8	598.699	246	37576.7	66400	127.1
2021	Xinjiang	15575.3	4710.2	7285	353.3	3226.8	3460	65491	26662.1	25508.6	685.692	273.4	5143.12	3488.99	2995.9	6387.4	455	15983.6	2589	5376.91	849.554	184.8	1192.24	1107	217326	1660000	417.61
2020	Beijing	30125.7	21173.8	1612.6	3103.3	4235.9	4663	122806	188082	84308.8	2302.91	8.8	263.4	107.6	120.2	98.2	41.29	36102.6	2189	7116.18	497.33	82.6	569.725	272.531	22264	16410.5	3727.87
2020	Tianjin	25690.6	14384.5	5568.4	1450.9	4286.7	2675	73074	34145	38859.4	672.09	18.4	476.4	228.8	365.1	419.2	36	14083.7	1387	3151.35	154.82	14.9	102.771	212.211	16411	11966.5	1779.14
2020	Hebei	16467	8598.4	5517.2	351.6	1999.8	11827	183548	81295.3	60993.2	2088.64	520.9	6742.5	3413.3	7965.7	8089.4	815	36206.9	7464	9022.79	988.74	267.2	1842.99	2980.38	204737	188800	6825.41
2020	Shanxi	13878	6347.2	3613.6	204.8	3712.4	7333	126273	42497.1	30640.8	932.77	109.9	1935.8	1075.9	1595.3	3541.5	424	17651.9	3490	5110.87	653.68	122.4	844.242	1307.7	144323	156700	3242.42
2020	Inner Mongolia	16566.9	3352.9	8827.7	498.2	3888.1	5678	94272	25066.6	23327.6	740	52.4	3472.4	1699	4056.6	8882.8	443	17359.8	2403	5270.16	867.59	144.3	995.295	781.456	210217	1183000	2648.41
2020	Liaoning	17450.3	6511.3	7874.7	296.9	2767.5	9346	180971	67988	52209	969.6	182.5	4582.6	2056.8	2471.3	4287.8	631	25115	4255	6014.17	504.83	208.6	1438.8	1185.44	130899	148600	3667.28
2020	Jilin	16067	4018.8	9141.1	364.5	2542.6	5346	95955	27246.5	22751.1	710.09	83.4	2976	1231.8	3896.9	6151	471.99	12311.3	2399	4127.17	577.76	119.8	826.309	896.266	107848	187400	2242.09
2020	Heilongjiang	16168.4	3152.2	8452.5	847.7	3716.1	6487	113254	31610.6	22585.9	987.26	173.1	6438.1	4044.1	6775.1	14910.1	538	13698.5	3171	5449.41	914.53	216.9	1496.05	1090.51	168119	473000	2235.84
2020	Shanghai	34911.3	21067.2	1944	1206.9	10693.2	4258	126629	155865	84643	1864.99	20.6	279.8	138	102.1	255.2	39.86	38700.6	2488	8102.11	473.8	6.3	43.4536	266.216	12917	6340.5	3672.33
2020	Jiangsu	24198.5	11789	6444.5	895.1	5069.8	12990	263553	177978	156577	4015.1	587.8	7952.6	4102.2	5213.8	7478.4	675.23	102719	8477	13681.5	1091.25	181.4	1251.19	2251.49	158101	107200	10888.2
2020	Zhejiang	31930.5	19509.7	7600.6	949.2	3871	13161	260001	152234	143612	2476.94	110.2	3496.9	1594	1813.2	2014.5	208	64613.3	6468	10082	764.89	665.3	4588.84	1800.04	123080	105500	12620.9
2020	Anhui	16620.2	5838.6	6222.6	334.3	4224.7	8495	123634	60468.3	52125	1403.53	325.3	5680.9	2525.4	6799.5	8818	815	38680.6	6105	7473.59	924.29	398.8	2750.68	2543.95	236483	140100	5662.02
2020	Fujian	20880.3	9411	7509.8	392.9	3566.6	6616	126422	56386.9	59859.7	1005.79	178.1	4901.1	1818.2	1260.2	1631.3	323	43903.9	4161	5216.1	450.05	206.6	1425	1300.31	110118	124000	4764.94
2020	Jiangxi	16980.8	7301.2	5866	279.1	3534.6	6913	104977	43912.9	41667.7	927.86	164.1	3820.7	1689.9	2591	5644.4	455	25691.5	4519	6674.08	740.31	342.4	2361.67	1787.72	210641	166900	3849.22
2020	Shandong	18753.2	7590.9	8094.8	485.2	2582.3	15519	244874	118349	97880.6	2971.55	804.1	10190.6	5168.4	10964.7	10889.1	1372	73129	10165	11233.5	1065.29	863.6	5956.59	3755.97	286814	157900	8192.52
2020	Henan	16107.9	6153.4	5174.9	237.7	4541.9	13044	196012	77552.6	64115.2	2506	611.4	9956.3	6244.8	10463.7	14688	1223	54997.1	9941	10372.7	1145.4	510.8	3523.19	4430.7	270271	167000	8986.43
2020	Hubei	16305.9	5271.6	6745.4	214.4	4074.5	7884	131224	67159.3	59872.1	1854.38	544.2	7303.6	3492.5	4626.1	7974.4	897	43443.5	5745	8442.88	868.9	274.9	1896.1	2131.97	289612	185900	4676.94
2020	Hunan	16584.6	6569.6	5804	231.7	3979.3	9778	135030	56682	49405.6	1513.06	520	7512	3364.8	6589	8400.1	836	41781.5	6645	8403.13	987.71	590.4	4072.22	2740.4	241138	211800	6100.47
2020	Guangdong	20143.4	10613.5	4584.9	616.1	4328.9	16372	368875	267638	195681	4199.34	358.6	7901.9	3769.3	2495.4	4451.8	767	110761	12624	17430.8	1125.81	379.8	2619.63	3263.3	221873	179725	20833.1
2020	Guangxi	14814.9	4638.2	5867.7	352.2	3956.8	6758	96072	34665.6	35196.8	734.33	275.1	5913.3	3268.8	3901.4	6107.3	866	22156.7	5019	6179.47	904.38	585.6	4039.12	2298.7	131642	237600	5042.16
2020	Hainan	16278.8	6752.8	6124.4	306.8	3094.9	1720.95	27645.7	10312.5	9981.72	205.91	77.2	1821	874.8	615.6	676.9	170.79	5532.39	1012	1972.46	268.57	98.9	682.153	402.068	40163	35400	1177.98
2020	Chongqing	16361.4	5740.5	5565.7	406.1	4649.1	4098	71627	42854.3	41908.9	987.62	47.7	2749.1	1596.1	1498	3372.5	378	25002.8	3209	4893.95	416.76	81.1	559.379	980.029	180796	82402	3392.33
2020	Sichuan	15929.1	4977.8	6152	510.2	4289.1	14202	184628	91835.8	71026	2273.57	233.4	9216.4	4701.9	4754	9849.9	1542	48598.8	8371	11198.5	1339.36	616.6	4252.94	3622.13	394371	486000	8064.43
2020	Guizhou	11642.3	4822.4	3444.6	188.5	3186.9	5241	74515	28324.6	32299.4	511.77	203.1	4358.6	2781.8	2582.4	5475.3	634	17826.6	3858	5739.5	1024.31	239.3	1650.55	1807.47	206693	176167	5163.31
2020	Yunnan	12841.9	3975	6522.6	197.6	2146.8	5553	81515	35652.8	35052.1	756.45	169.4	5920.5	2902.2	2786.7	6989.7	1226	24521.9	4722	6974.02	1100.13	436.3	3009.34	2358.64	292479	394100	5805.94
2020	Shaanxi	13316.5	5387.8	4150	228.6	3550	6923	109491	49448.6	39185.8	1102.74	209.3	4056.6	2807.1	2388	4160.8	632	26181.9	3955	5930.32	742.25	267	1841.61	1476.8	180660	205600	4385.51
2020	Gansu	10344.3	2985.9	4650.5	135.3	2572.6	4589	68063	20992.7	22159.4	485.19	150.8	2103.6	1423.8	2289.5	3931.8	597	9016.7	2501	4163.4	775.83	116.9	806.306	1194.73	155957	425800	2604.77
2020	Qinghai	12342.5	4005.7	4884.9	414.2	3037.7	1021	19159	6314.07	6620.86	103.63	7.6	507.1	188.6	491.4	571.4	71	3005.92	593	1932.84	279.8	45.1	311.073	236.726	85131	722300	837.13
2020	Ningxia	13889.4	5150	5549.4	393.5	2796.5	1406	24577	7136.24	7981.87	210.71	28.7	703.1	397.9	644.1	1174.2	83	3920.55	721	1480.36	253.45	81.6	562.828	252.638	36901	66400	949.32
2020	Xinjiang	14056.1	4024	6371.7	299.5	3360.9	3477	65431	24965	22905.8	681.91	248	4315.6	2936.3	2929.4	6280	460	13797.6	2590	5533.16	1127.88	197.9	1365	1125.87	209220	1660000	3138.02
2019	Beijing	28928.4	21376	2262.16	2127.45	3162.81	4560	122726	171062	76875.6	2076.45	9.1	281.704	102.327	122.8	88.6	42.39	35371.3	2190	7408.19	584.624	76.8	529.805	289	22365.9	16410.5	3142.09
2019	Tianjin	24804.1	14750.5	4984.58	1033.77	4035.28	2991	100635	31788.8	36141.3	617.894	14.7	414.355	202.912	359.8	410.3	43	14104.3	1385	3555.71	161.513	18	124.173	258	16131.9	11966.5	1343.4
2019	Hebei	15373.1	8120	5099.08	323	1831	11868	184440	72884.5	53448.1	1989.16	467.3	6061.46	3114.86	7830.7	8132.7	938	35104.5	7447	8309.04	978.266	316.8	2185.44	3218	196983	188800	5299.32
2019	Shanxi	12902.4	6098.12	3396.04	210.273	3197.93	7067	127294	38381.4	28119.4	883.337	103	1626.54	936.762	1517.6	3524.4	462	17026.7	3497	4710.76	626.044	178.9	1234.14	1508	144283	156700	2491.54
2019	Inner Mongolia	15282.8	3173.8	8067.12	522.851	3519.05	5956	99116	23743.3	23178.1	729.818	50.8	3176.34	1606.34	3866.4	8885	475.2	17212.5	2415	5100.91	874.734	154.2	1063.75	931	206089	1183000	2126.17
2019	Liaoning	16108.3	6223.58	7012.74	284.482	2587.5	9962	182932	62697	49583	918.721	189.7	4368.25	1912.02	2353.9	4217.1	670.18	24909.5	4277	5745.09	502.573	221	1524.57	1388	124767	148600	2925.91
2019	Jilin	14936	3933.16	8264.27	307.183	2431.44	5258	98397	24153.8	20884.4	679.369	80.8	2442.73	1014.12	3653.7	6117.1	489.61	11726.8	2448	3933.42	564.347	114.1	787.119	1123	106660	187400	1863.86
2019	Heilongjiang	14982.1	3329.71	7196.14	758.707	3697.59	6506	114695	27868.3	21506.6	952.156	166.6	5929.97	3774.48	6359.1	14770.1	569.2	13612.7	3255	5011.56	881.989	221.2	1525.95	1467	168710	473000	1847.13
2019	Shanghai	33195.2	20019.8	2355.82	1295.43	9524.19	4224	124886	132820	79843	1720.01	17.6	284.843	145.813	98	261.4	40.8	38155.3	2481	8179.28	523.104	6.9	47.5997	284	13044.6	6340.5	3010.47
2019	Jiangsu	22675.4	11076.7	6291.47	825.027	4482.19	13528	261653	157140	135140	3750.21	558.5	7503.15	3828.6	5112	7443.6	706.06	99631.5	8469	12573.6	1032.37	236.5	1631.5	2372	159937	107200	8972.34
2019	Zhejiang	29875.8	18479.6	7296.46	851.83	3247.96	12990	252131	131299	121751	2251.45	98.7	3355.25	1594.96	1908	1999.6	244.41	62351.7	6375	10053	744.242	665	4587.5	1755	121813	105500	9894.69
2019	Anhui	15416	5462.46	5952.6	282.961	3717.94	8612	122300	54876.8	44940.7	1348.65	295.2	5162.13	2365.39	6653.5	8782	1346.9	37114	6092	7392.22	736.273	501.6	3460.29	2813	218295	140100	4447.48
2019	Fujian	19568.4	8949.31	7178.64	344.575	3095.82	6555	123907	49836.4	52640.8	948.09	168.4	4636.56	1774.77	1237.7	1599.3	369	42395	4137	5077.93	442.063	248.1	1711.52	1331	109785	124000	3881.46
2019	Jiangxi	15796.3	6699.2	5701.18	257.377	3138.53	7142	102922	39175.4	35696.8	835.191	148.8	3481.29	1624.25	2470.7	5521.2	489.8	24757.5	4516	6386.8	619.803	345.9	2386.19	1987	209131	166900	3068.68
2019	Shandong	17775.5	7165.23	7799.31	456.384	2354.53	15290	247900	104739	86325.6	2750.99	750.1	9671.67	4914.43	10679.8	10933.1	1445.9	71067.5	10106	10739.8	1075.98	943.8	6510.8	3876	280325	157900	6504.37
2019	Henan	15163.7	5866.65	5076.84	231.294	3988.97	13054	196681	70771	56893.6	2430.84	557.8	8541.77	5408.59	10357	14714	1251	54259.2	9901	10163.9	1059.7	580.1	4001.82	4511	269832	167000	6589.57
2019	Hubei	16390.9	5352.9	6807.69	210.661	4019.61	7919	125766	60537.4	52242.6	1728.57	491.4	6681.85	3257.85	4515.7	7815.9	1107.24	45828.3	5927	7970.21	828.21	433.8	2992.57	2312	289029	185900	3829.34
2019	Hunan	15394.8	6224.04	5268.33	208.797	3693.62	9829	135289	52660.4	42415.4	1396.12	477.4	6405.06	3052.06	6471.8	8122.8	1409.24	39752.1	6640	8034.42	978.676	638.9	4407.45	2959	240566	211800	4570.61
2019	Guangdong	18818.4	9698.75	4446.89	541.039	4131.74	16959	363622	232459	167995	4112.23	308.3	7175.89	3530.21	2455.8	4357.4	823	107671	12489	17297.9	957.681	423.4	2920.82	3295	220290	179725	16449.8
2019	Guangxi	13675.7	4258.47	5619.13	340.346	3457.78	6704	95638	31646	30497.4	664.921	257.4	5498.81	3102.27	3840	5989.2	951	21237.1	4982	5850.96	747.206	619.4	4272.93	2426	127819	237600	3747.19
2019	Hainan	15113.1	6316.62	5865.36	282.789	2648.38	1669.96	26634.3	9737.77	9521.09	202.671	71.7	1689.4	819.58	581.2	676.2	175.15	5308.93	995	1858.6	251.399	117	807.125	385	38106.8	35400	899.358
2019	Chongqing	15133.3	5316.65	5209.54	367.443	4239.63	4100	71598	39483.2	37105	916.458	42.4	2337.81	1397.49	1464.7	3345.7	381.48	23605.8	3188	4847.68	389.527	90.5	624.314	1037	174284	82402	2769.31
2019	Sichuan	14670.1	4662.06	5641.1	456.453	3910.48	14148	235458	83121.8	62493.8	2148.66	210.7	7889.35	4395.04	4682.3	9693	1579.5	46615.8	8351	10348.2	1288.42	630.5	4349.5	3870	337095	486000	5612.71
2019	Guizhou	10756.3	4774.11	3427.46	120.988	2433.73	5389	73265	27221.8	28533.3	489.259	190.6	3888.99	2535.68	2484.6	5481.6	700.45	16769.3	3848	5948.74	998.901	215.5	1486.63	1847	204723	176167	3950.77
2019	Yunnan	11902.4	3600.64	6214.2	188.509	1899.03	5552	80153	32985.4	31565	742.102	153.9	4935.73	2680.16	2714.4	6938.9	1260.51	23223.8	4714	6770.09	1117.2	479.9	3310.59	2482	262409	394100	4303.54
2019	Shaanxi	12325.7	5024.6	3791.5	214.44	3295.12	7103	108981	44536.7	34337.1	1033.49	196.3	3536.8	2445.83	2331.5	4132.1	803	25793.2	3944	5718.52	684.177	355.1	2449.66	1572	180070	205600	3560.03
2019	Gansu	9628.94	2769.19	4322	129.49	2408.26	4694	69824	19768.5	20677.9	444.319	145.5	1887.58	1306.41	2174	3831.6	706	8718.3	2509	3951.6	716.758	136.6	942.335	1363	151443	425800	1997.51
2019	Qinghai	11499.4	3617.32	4296.66	409.92	3175.46	1132	18578	5858.71	6689.95	98.4418	7.1	454.35	181.251	484.2	553.5	90	2965.95	590	1863.67	324.094	73.5	507.04	271	83760.6	722300	645.078
2019	Ningxia	12858.4	4962.69	4976.06	388.057	2531.58	1432	24652	6460.42	7427.57	197.67	27.7	584.847	330.781	632.2	1153	90.6	3748.48	717	1438.29	218.157	65.3	450.472	279	36575.7	66400	763.907
2019	Xinjiang	13121.7	3409.19	6762.39	259.768	2690.32	3623	63255	23454.7	20525.6	654.003	226	3850.65	2616.3	2789	6170	489.12	13597.1	2559	5315.49	977.413	288	1986.77	1214	194222	1660000	2049.03
2018	Beijing	26490.3	19826.7	2021.74	1876.85	2764.99	4703	115727	157092	70483.7	1793.2	8.8	296.769	114.749	125.7	103.8	45.4	30320	2192	7471.43	576.041	63.2	418.22	291	22255.8	16410.5	2153.39
2018	Tianjin	23065.2	13568.1	5334.59	921.562	3240.99	3167	66180	30983.2	34084.9	559.985	13.7	390.501	197.209	348	429.3	45	18809.6	1383	3103.16	165.707	17.6	116.466	263	16256.7	11966.5	853.159
2018	Hebei	14030.9	7454.1	4611.55	298.711	1666.53	11879	184554	66245.2	48115.3	1789.29	413.2	5707	3085.86	7706.2	8197.1	982	36010.3	7426	7726.21	906.266	362.3	2397.48	3292	193252	188800	3170.25
2018	Shanxi	11750	5735.75	3075.23	192.932	2746.1	7031	124106	35340	25256.4	824.583	97.4	1460.64	894.947	1441.1	3555.2	478	16818.1	3502	4283.91	581.335	257.7	1705.3	1546	143326	156700	1466.99
2018	Inner Mongolia	13802.6	2896.64	7180.69	520.391	3204.84	5543	98501	23342	22195.7	659.251	49	2985.32	1512.5	3663.7	8824.1	507.3	17289.2	2422	4831.46	903.965	166	1098.49	945	202641	1183000	1315.12
2018	Liaoning	14656.3	5644.76	6263.84	334.482	2413.24	9645	181902	59016	44985	852.566	188.4	4061.93	1749.41	2243.7	4207.1	711.8	25315.3	4291	5337.72	461.744	205.8	1361.86	1391	122974	148600	1935.6
2018	Jilin	13748.2	3521.49	7756.24	256.546	2213.89	5073	98833	22056.3	18993.3	629.893	77.4	2184.34	992.959	3466	6080.9	508.58	15074.6	2484	3789.59	537.551	151.7	1003.86	1148	105399	187400	1150.44
2018	Heilongjiang	13803.7	3009.1	7053.34	679.001	3062.21	6557	117436	25486.6	20326	898.717	154.9	5624.29	3634.99	6084.7	14673.3	606.2	16361.6	3327	4676.75	834.471	217.8	1441.27	1505	167116	473000	1225.27
2018	Shanghai	30374.7	19503.5	1753.21	1003.2	8114.82	4072	117973	121112	73272.4	1406.25	19.2	289.581	150.094	94	282.3	40.83	32679.9	2475	8351.54	469.876	6.5	43.0131	288	13106.4	6340.5	2256.96
2018	Jiangsu	20845.1	10221.6	6016.58	767.539	3839.33	12965	262125	144227	117808	3317.26	511	7192.46	3735.02	5017.7	7520.2	737.92	92595.4	8446	11657.4	996.674	258	1707.29	2447	158729	107200	5864.89
2018	Zhejiang	27302.4	16898.4	6676.97	784.095	2942.93	13226	247602	116513	105775	1953.88	87.2	3157.25	1517.96	2009.3	1978.7	278.13	56197.2	6273	8629.53	724.462	863.6	5714.79	1784	120662	105500	6427.56
2018	Anhui	13996	5057.99	5411.48	256.031	3270.51	8483	122825	51199.2	39452.7	1209.73	264.6	4672.71	2253.66	6543.8	8771.1	1353.6	30006.8	6076	6572.15	704.856	554.9	3672	2865	208826	140100	2577.7
2018	Fujian	17821.2	8214.72	6705.62	322.45	2578.4	6622	123316	45812.9	46503.5	871.799	150.4	4229.52	1653.45	1228.3	1577.3	400	35804	4104	4832.69	431.515	301.1	1992.5	1347	108901	124000	2525.27
2018	Jiangxi	14459.9	6120.98	5271.87	235.459	2831.58	7165	104161	35290.7	30567.1	754.018	133.7	3148.57	1549.22	2382	5555.8	527.9	21984.8	4513	5667.52	599.408	308.6	2042.13	2044	161941	166900	1785.82
2018	Shandong	16297	6550.05	7193.6	428.978	2124.37	15320	246636	96412.7	77810.5	2519.83	678.9	9397.39	4678.26	10415.2	11076.8	1534.5	76469.7	10077	10101	998.495	958.6	6343.44	3900	275642	157900	4187.58
2018	Henan	13830.7	5335.62	4790.71	221.392	3483.02	13047	202058	64983	48870.6	2261.74	464.8	7757.94	4973.68	10204.5	14783.4	1303	48055.9	9864	9217.73	1001.08	629.2	4163.67	4638	268589	167000	4387.02
2018	Hubei	14977.8	4886.79	6270.85	185.942	3634.24	7782	128637	56076.4	45805.7	1471.4	446.4	6207.83	3033.76	4424.6	7952.9	1147.05	39366.6	5917	7258.27	785.554	501.8	3320.61	2349	275039	185900	2385.27
2018	Hunan	14092.5	5769.34	4785.69	179.337	3358.15	9819	135247	48994.6	36460.5	1255.14	428.4	5361.62	2664.3	6338.6	8111.1	1462.38	36425.8	6635	7479.61	925.572	705.7	4669.9	3034	240060	211800	2725.34
2018	Guangdong	17167.7	8510.68	4432.67	448.928	3775.47	17285	351325	208051	145169	3471.79	269.4	6318.12	3089.57	2429.9	4279.4	864	97277.8	12348	15729.3	909.784	368.3	2437.19	3324	217699	179725	11014.2
2018	Guangxi	12434.8	3691.36	5393.41	241.353	3108.64	6296	90439	29789.8	26688.3	629.052	235.3	4909.24	2717.48	3750.8	5972.4	1024	20352.5	4947	5310.74	656.58	596.2	3945.29	2452	125449	237600	2180.43
2018	Hainan	13988.9	5611.36	5806.06	253.68	2317.78	1622.22	25718.2	9610.5	8820.1	183.202	63	1535.73	729.513	565.8	712.9	177.09	4832.05	982	1691.3	227.711	97.4	644.535	382	35022.7	35400	591.081
2018	Chongqing	13781.2	4847.78	4812.92	334.771	3785.75	4403	77357	36887	32248	806.088	38.1	2052.41	1292.68	1428.1	3348.5	390.62	20363.2	3163	4540.95	366.775	95.5	631.962	1070	157483	82402	1678.35
2018	Sichuan	13331.4	4311.01	5117.18	379.457	3523.72	14225	262911	77391	55390.9	1956.52	189.2	7195.65	4153.71	4603.9	9615.3	1618	40678.1	8321	9707.5	1310.89	678.8	4491.89	3979	331592	486000	3645.6
2018	Guizhou	9716.1	4276.23	3226.71	126.226	2086.94	5175	71393	26542.5	24811.4	444.739	176.5	3619.52	2288.71	2376.7	5477.2	764.96	14806.5	3822	5029.68	664.844	280.5	1856.18	1889	196908	176167	2256.44
2018	Yunnan	10767.9	3259.86	5599.01	187.23	1721.81	5574	78899	30740.8	28485.7	667.94	141.9	4108.88	2234.74	2693.5	6890.8	1295.3	17881.1	4703	6075.03	842.2	469.6	3107.53	2521	252929	394100	2569.16
2018	Shaanxi	11212.8	4620.79	3507.96	196.6	2887.49	7254	106117	40927.6	30742.7	970.542	177.8	3239.99	2244.96	2311.8	4091	804	24438.3	3931	5302.44	626.785	358.3	2371.01	1618	177128	205600	2354.79
2018	Gansu	8804.13	2534.72	3823.72	211.543	2234.14	4873	68786	18678.5	19371.7	398.981	139.3	1659.36	1166.1	2102.8	3773.6	721	8246.07	2515	3772.23	678.352	132.3	875.482	1379	143228	425800	1225.25
2018	Qinghai	10393.3	3047.25	3904.63	463.108	2978.35	1144	18194	5770.89	6634.93	87.6537	6.66	405.934	169.236	472.1	557.3	95	2865.23	587	1647.43	267.854	54.4	359.987	275	82137.1	722300	429.96
2018	Ningxia	11707.6	4547.85	4638.49	362.777	2158.53	1356	23178	6046.14	7038.52	182.92	26.1	575.775	344.631	621.9	1164.6	98.3	3705.18	710	1419.06	219.061	89.6	592.919	283	35405.2	66400	480.715
2018	Xinjiang	11974.5	2945.19	6623.89	235.143	2170.28	4209	65953	22378.1	18774.3	577.087	209.4	3637.79	2541.16	2731.8	6068.9	539.59	12199.1	2520	5012.45	753.246	288.2	1907.13	1221	189050	1660000	894.205
2017	Beijing	24240.5	18222.8	2140.41	1570.49	2306.79	4647	119505	144086	69556.2	1972.96	8.7	308.317	129.83	133.5	120.9	48.8	28014.9	2194	6824.53	518.346	63.1	426.039	293.045	22226	16410.5	1289.9
2017	Tianjin	21753.7	13138.7	5561.88	1007.61	2045.44	3129	64606	30940.8	31602.5	564.961	12.1	382.066	183.173	464.7	439.5	48	18549.2	1410	3282.54	158.363	14.2	95.8756	265.78	16532.1	11966.5	406.802
2017	Hebei	12880.9	6840.9	4227.9	274.231	1537.91	11689	181096	60451.3	43315.3	1713.89	375.5	5373.38	2890.6	7580.6	8381.6	1086	34016.3	7409	6639.18	782.913	394.6	2664.26	3383.03	191693	188800	1365.23
2017	Shanxi	10787.5	5462.38	2823.96	163.925	2337.25	7317	123843	32844.9	22573.8	823.211	92.6	1418.73	861.893	1376.3	3577.6	500	15528.4	3510	3756.42	477.905	318.4	2149.77	1579.27	142855	156700	656.634
2017	Inner Mongolia	12584.3	2649.3	6384.61	514.787	3035.59	5818	99619	23092.7	21566.3	570.062	47	2813.54	1434.73	3483.6	9014.2	533.5	16096.2	2433	4529.93	807.715	185.3	1251.11	960.514	199423	1183000	525.492
2017	Liaoning	13746.8	5423.09	5819.1	296.888	2207.72	9393	182637	54249	41279	945.997	209.4	3851.62	1620.48	2215.1	4172.3	714.8	23409.2	4312	4879.42	459.232	232	1566.42	1420.36	122705	148600	1000.49
2017	Jilin	12950.4	3018.33	7399.82	289.074	2243.21	5102	115429	21562.7	17960	641.393	75	2064.29	895.832	3284.7	6086.2	526.54	14944.5	2526	3725.72	554.767	153	1033.03	1177.82	103896	187400	543.895
2017	Heilongjiang	12664.8	2840.35	6692.82	553.049	2578.6	6627	122092	23796	19466.1	931.441	140.4	5586.63	3471.26	5813.8	14767.6	632	15902.7	3399	4641.08	815.161	212.3	1433.41	1538.21	165989	473000	676.726
2017	Shanghai	27825	20289.2	1372.79	862.361	5300.7	4099	117599	112462	67182	1587.19	11.3	292.613	146.401	121.8	284.9	42.44	30633	2466	7547.62	456.533	5.7	38.4853	297.414	13322	6340.5	1405.66
2017	Jiangsu	19158	9512.96	5619.42	680.317	3345.34	14297	257743	134776	104007	3449.27	478.3	7161.21	3764.73	4991.4	7556.2	769.9	85869.8	8423	10621	918.218	276.8	1868.9	2508.35	158475	107200	2947.43
2017	Zhejiang	24955.8	15457.1	6112.25	717.755	2668.64	12581	246108	107321	90233.3	1844.41	78.1	3093.36	1494.49	2072.3	1981.1	319.22	51768.3	6170	7530.32	696.693	570	3848.53	1810.24	120101	105500	3522.59
2017	Anhui	12758.2	4624.02	5026.21	218.939	2889.05	8473	123011	46146.9	35162	1107.36	239.5	4597.94	2241.42	6312.6	8726.7	1363.3	27018	6057	6203.81	681.909	458.7	3097.05	2909.2	203285	140100	1079.78
2017	Fujian	16334.8	7415.9	6275.84	290.018	2353.03	6539	122049	44086.8	41899.7	831.839	139.9	3947.16	1527	1232.4	1549.3	418	32182.1	4065	4684.15	447.701	305.9	2065.38	1376.67	108012	124000	1301.81
2017	Jiangxi	13241.8	5609.17	4868.8	214.232	2549.62	7195	104453	32535.7	25900.4	727.293	120.5	3069.01	1489.29	2309.6	5638.5	572.3	20006.3	4511	5111.47	607.709	314.9	2126.14	2098.39	162285	166900	791.13
2017	Shandong	15117.5	6068.89	6729.67	390.826	1928.16	15380	248274	91018.7	70873.9	2341.09	594.7	9140.36	4403.23	10144	11107.8	1622.5	72634.1	10033	9258.4	953.591	966.7	6526.97	3944.3	270590	157900	1891.88
2017	Henan	12719.2	4770.37	4747.24	199.467	3002.11	13071	254935	60037.6	42546.8	2019.92	404.3	7562.53	4552.68	10038.3	14732.5	1375	44552.8	9829	8215.52	916.809	606.6	4095.64	4764.27	267805	167000	1817.33
2017	Hubei	13812.1	4389.58	5963.95	165.789	3292.77	7885	128264	52352.4	39571.1	1347.28	386.8	6129.72	2962.49	4335.1	7956.1	1196.22	35478.1	5904	6801.26	714.733	409.8	2766.89	2402.11	269484	185900	1123.38
2017	Hunan	12935.8	5340.77	4368.9	148.214	3077.89	9821	133548	46729.3	31850	1109.7	392	5213.48	2597.63	6254.8	8322	1515.16	33903	6633	6869.39	782.422	631.1	4261.06	3113.14	239724	211800	1121.75
2017	Guangdong	15779.7	7854.63	4118.65	414.808	3391.65	17287	358342	194536	126032	3275.81	245.3	5969.87	2889.97	2410.8	4227.5	933	89705.2	12141	15037.5	754.401	357.8	2415.79	3367.45	219580	179725	6105.99
2017	Guangxi	11325.5	3242.4	5103.09	185.076	2794.9	6297	91368	27899.6	23226.1	565.107	213.9	4698.71	2538.87	3658.3	5969.9	1110	18523.3	4907	4908.55	646.869	590.8	3988.96	2481.09	123259	237600	799.689
2017	Hainan	12901.8	5167.52	5576.31	185.897	1972.03	1569.67	24702.7	10096.4	8459.27	164.828	55.9	1488.86	707.418	569.8	709.4	183.53	4462.54	972	1443.97	198.416	119	803.464	388.55	30684.3	35400	270.268
2017	Chongqing	12637.9	4394.52	4491.36	308.023	3444.01	4124	71198	34853	25924	743.998	34.3	1902.47	1165.69	1352.6	3339.6	402.91	19424.7	3144	4336.28	347.567	96.5	651.549	1104.6	147881	82402	711.433
2017	Sichuan	12226.9	4016.13	4821.4	322.506	3066.88	14249	231058	73079.4	49144.1	1937.64	169.9	6955.55	4004.2	4420.3	9575.1	1661.5	36980.2	8289	8694.76	1023.13	666.2	4498.05	4085.41	329950	486000	1515.25
2017	Guizhou	8869.1	3635.67	3285.17	92.0259	1856.24	5340	73520	26194.1	20965.3	389.309	162.2	3413.86	2076.99	2181.4	5659.4	828.02	13540.8	3803	4612.52	612.049	215.8	1457.04	1932.48	194379	176167	889.349
2017	Yunnan	9862.17	2794.9	5412.54	176.541	1478.19	5641	78141	30160.7	25857.6	612.662	131.7	3872.93	1982.52	3534.5	6790.8	1380.11	16376.3	4693	5712.97	674.816	461.1	3113.25	2559.15	242546	394100	1209.71
2017	Shaanxi	10264.5	4271.54	3241.5	185.117	2566.35	7227	103447	38153.3	26924.5	869.012	162.8	3077.62	2095.29	2242.5	4063.9	805	21898.8	3904	4833.19	545.402	351.2	2371.23	1657.1	174395	205600	952.312
2017	Gansu	8076.06	2275.4	3556.16	142.315	2102.18	5224	68981	17777.2	17707.2	366.378	148.4	1559.64	1068.61	2018.6	3752	733	7459.9	2522	3304.44	520.792	131.4	887.187	1407.8	142252	425800	482.931
2017	Qinghai	9462.3	2704.07	3763.59	326.45	2668.19	1118	18658	5843.21	6353.05	80.198	6.25	364.097	162.383	462.4	555.3	101	2624.83	586	1530.44	233.12	63.7	430.09	280.641	80895.1	722300	167.694
2017	Ningxia	10737.9	4224.03	4252.04	323.818	1938	1353	23217	5867.22	6461.48	165.286	24.5	517.417	308.962	605.4	1132.6	106.3	3443.56	705	1372.78	222.388	88.3	596.184	286.576	34561.2	66400	220.19
2017	Xinjiang	11045.3	2796.47	6036.97	232.864	1978.99	3649	63937	21753	17477.6	523.483	187.3	3326.59	2313.24	2638.8	5887	546.16	10882	2480	4637.24	612.489	293.5	1981.65	1237.66	185338	1660000	365.795
2016	Beijing	22309.5	16637.5	2061.9	1350.1	2260	4691	118583	138409	63739.4	1834.25	8.7	338.064	145.201	144.45	145.5	49.6	25669.1	2195	6406.77	443.55	55.2	366.655	293.36	22026	16410.5	979.08
2016	Tianjin	20075.6	12048.1	5309.4	893.7	1824.4	3174	64859	30067	28754	527.992	12	494.443	244.312	469.99	443.7	51	17885.4	1443	3699.43	161.02	23.03	152.972	266.63	16764	11966.5	269.61
2016	Hebei	11919.4	6263.2	3970	257.5	1428.6	11538	172740	55513.3	37352.2	1491.49	342	6083.86	3459.39	7401.97	8467.5	1186	32070.5	7375	6049.53	800.79	409.95	2723.01	3487	188431	188800	819.99
2016	Shanxi	10082.5	5204.4	2729.9	149	1999.1	7068	124394	30869.1	20356.5	698.203	89.5	1534.03	958.114	1744.26	3591.5	522	13050.4	3514	3428.86	432.02	338.63	2249.28	1612.35	142066	156700	385.6
2016	Inner Mongolia	11609	2448.9	6215.7	452.6	2491.7	5874	101818	21245.7	19458.5	487.041	44.6	2794.22	1415.07	3331.1	8957.2	555.9	18128.1	2436	4512.71	729.02	186.05	1235.8	978.01	196061	1183000	276.89
2016	Liaoning	12880.7	5071.2	5635.5	257.6	1916.4	9217	187138	51693	38686	837.762	203.1	4421.78	1859.55	2168.45	4242.7	705.4	22246.9	4327	4577.47	480.73	255.92	1699.9	1428.54	120613	148600	614.15
2016	Jilin	12122.9	2363.1	7558.9	231.8	1969.1	5080	105958	21154.7	17210.5	557.119	72.6	2724.88	1231.98	3105.26	6063.2	546.24	14776.8	2567	3586.09	550.5	150.03	996.544	1203.34	102484	187400	310.34
2016	Heilongjiang	11831.9	2430.5	6425.9	572.7	2402.6	6657	124464	22394.8	18086.2	685.531	130.4	5197.75	2873.86	5634.27	14829.5	664.2	15386.1	3463	4227.34	801.77	215.8	1433.41	1549.99	164502	473000	389
2016	Shanghai	25520.4	18947.9	1387.9	859.6	4325	3994	115995	110511	59982.2	1528.79	10.6	285.086	148.528	122.31	303.8	45.45	28178.7	2467	6918.94	327.41	4.2	27.8977	292.82	13292	6340.5	1074.22
2016	Jiangsu	17605.6	8731.7	5283.1	606	2984.8	13228	242062	125577	92957	2679.68	437.7	7235.06	3714.64	4906.55	7639.9	814.84	77388.3	8381	9981.96	985.62	292.36	1941.94	2582.08	157304	107200	1870.29
2016	Zhejiang	22866.1	14204.3	5621.9	661.8	2378.1	12840	244580	99530.3	81804.5	1527.65	70.4	3146.06	1521.19	2136.69	1946.5	351.64	47251.4	6072	6974.26	722.41	705.07	4683.29	1844.7	119053	105500	2367.23
2016	Anhui	11720.5	4291.4	4596.1	186.7	2646.2	8434	121726	41324.3	30774.5	873.699	218.4	4655.53	2234.14	6867.49	8790.1	1383.5	24407.6	6033	5522.95	624.83	456.01	3028.96	2974.7	197588	140100	664.45
2016	Fujian	14999.2	6785.2	5821.5	255.7	2136.9	6622	122827	40487	37787.3	754.913	132.1	4155.68	1782.01	1269.09	1548.8	450	28810.6	4016	4275.4	410.58	309.36	2054.86	1410.14	106757	124000	889.21
2016	Jiangxi	12137.7	4954.7	4692.3	204.4	2286.4	7140	106706	29105.2	21847.4	608.724	111.3	3130.29	1446.89	2201.62	5668.9	608.7	18499	4496	4617.4	580.9	315.52	2095.78	2153.65	161909	166900	486.86
2016	Shandong	13954.1	5569.1	6266.6	358.7	1759.7	15328	248782	85683.5	65243.5	1963.32	510.7	9325.89	4641.35	9797.61	11278.6	1706.9	68024.5	9973	8755.21	943.44	958.47	6366.45	4076.28	265720	157900	1164.99
2016	Henan	11696.7	4228	4643.2	168	2657.6	12982	202458	54979.7	37139.6	1551.82	361.6	7799.67	4577.16	9854.95	14902.7	1546	40471.8	9778	7453.74	807.06	661.16	4391.62	4908.98	267441	167000	990.89
2016	Hubei	12725	4023	5534	158.6	3009.3	7690	128846	47284.9	34530.7	1047.79	308.5	6278.35	2921.27	4187.75	7908.5	1246.66	32665.4	5885	6422.98	704.59	507.77	3372.76	2465.82	260179	185900	707.39
2016	Hunan	11930.4	4946.2	4138.6	143.1	2702.5	9726	133101	41996.7	27532.3	884.982	345.9	6081.92	3255.11	6097.54	8341.5	1587.32	31551.4	6625	6339.16	729.75	664.88	4416.33	3223.4	238273	211800	699.12
2016	Guangdong	14512.2	7255.3	3883.6	365.8	3007.5	17322	347647	179829	110928	2982.11	225.7	6078.43	3134.44	2390.5	4181.6	987	80854.9	11908	13446.1	715.44	356.34	2366.92	3387.69	218085	179725	3877.56
2016	Guangxi	10359.5	2848.1	4759.2	149.2	2603	6606	96194	25477.8	20640.5	469.174	189.3	4591.37	2347.9	3527.26	5966.7	1207	18317.6	4857	4441.7	573.48	583.83	3877.97	2511.89	120547	237600	452.66
2016	Hainan	11842.9	4764.9	5315.7	139.1	1623.1	1517	23600	9120.17	7687.65	133.207	49.5	1470.41	695.637	516.57	731.9	187.45	4053.2	957	1376.48	179.04	143.42	952.639	396.33	28217	35400	142.84
2016	Chongqing	11548.8	3965.6	4150.1	295.8	3137.3	4114	71363	32160.1	25524.2	600.329	30.3	1968.28	1151.77	1318.67	3333.1	419.19	17740.6	3110	4001.81	347.99	116.32	772.632	1139.95	142921	82402	428.23
2016	Sichuan	11203.1	3737.6	4525.2	268.5	2671.8	14183	229076	66892.4	43543	1703.52	160.4	6831.08	3710.97	4267.33	9493.8	1709	32934.5	8251	8008.89	988.71	582.16	3866.88	4196.27	324138	486000	913.97
2016	Guizhou	8090.3	3211	3115.8	67.1	1696.3	5259	71141	23831.4	17961	320.695	147.6	3097.19	1888.64	2041.06	5604.8	883.03	11776.7	3758	4262.36	629.38	274.83	1825.5	1985.47	191626	176167	378.92
2016	Yunnan	9019.8	2553.9	5043.7	152.2	1270.1	5647	78434	27921.5	23491.4	529.232	123	3633.12	1943.65	3440.64	6786.6	1474.04	14788.4	4677	5018.86	712.92	456.91	3034.93	2622.62	238052	394100	551.03
2016	Shaanxi	9396.4	3916	3057.9	159	2263.6	7034	101724	35707.4	24224.4	713.968	150.5	2985.76	2027.56	2171.9	4160.2	805	19399.6	3874	4389.37	543.3	350.4	2327.46	1702.89	172471	205600	557.02
2016	Gansu	7456.9	2125	3261.4	128.4	1942	5810	64118	17515.7	15926.4	307.656	138.4	1778	1274.71	1903.9	3749.2	750	7200.37	2520	3150.03	488.1	129.89	862.768	1443.59	143039	425800	254.24
2016	Qinghai	8664.4	2464.3	3197	325.2	2677.8	1215	19345	5586.18	5717.16	68.7529	6.03	338.798	155.518	458.56	557.7	103	2572.49	582	1524.8	232.35	72.54	481.832	286.83	78585	722300	72.04
2016	Ningxia	9851.6	3906.1	3937.5	291.8	1716.3	1333	23466	5460.63	5695.96	133.893	22.9	493.605	311.888	580.54	1118.8	117.6	3168.59	695	1254.54	201.29	85.21	565.99	295.04	33940	66400	109.93
2016	Xinjiang	10183.2	2527.1	5642	222.8	1791.3	3596	60630	19300.1	15196	439.287	171	2969.7	2163.11	2552.15	5921.3	573.94	9649.7	2428	4138.25	717.02	303.67	2017.07	1238.57	182085	1660000	280.35
2015	Beijing	20568.7	15491.1	1958.5	1203.8	1915.3	4603	115084	128573	58559.4	1403.89	8.7	368.237	154.478	186.05	173.7	50.3	23014.6	2188	5737.7	424.78	49.9736	311.256	292.5	21885	16410.5	1181.88
2015	Tianjin	18481.6	11031.4	4949.4	775	1725.8	3039	64184	28149.4	25994.7	398.34	11.1	467.437	238.017	546.92	469	53	16538.2	1439	3232.35	156.08	17.4177	108.484	268.55	16550	11966.5	321.047
2015	Hebei	11050.5	5811.9	3682.7	235.9	1320	11446	171202	48927.6	32608.5	1163.1	313.2	5978.88	3441.37	11102.8	8739.8	1292	29806.1	7345	5632.19	712.49	542.532	3379.11	3613.71	184553	188800	997.935
2015	Shanxi	9453.9	4921.8	2624.4	141.8	1766	6692	116887	28641.4	18574.8	586.73	86.7	1522.64	969.52	3351.65	3767.7	550	12766.5	3519	3422.97	394.46	329.564	2052.66	1647.75	140960	156700	515.931
2015	Inner Mongolia	10775.9	2249.7	6185.4	425.3	1915.5	4843	95809	18172.2	17264.3	395.48	42.2	2751.55	1418.31	3805.11	7567.9	584.3	17831.5	2440	4252.96	675.58	173.07	1077.95	996.883	175374	1183000	400.301
2015	Liaoning	12056.9	4730.1	5573.7	231.7	1521.3	9550	183825	47758	36283	941.4	200.8	4686.71	2068.6	2813.86	4219.9	689.4	28669	4338	4481.61	446.07	277.524	1728.53	1430.85	120365	148600	804.468
2015	Jilin	11326.2	2097.4	7878.1	198.6	1152.1	4998	97490	18683.8	15308.8	431	68.2	2880.62	1400.38	3152.54	5679.1	566.9	14063.1	2613	3217.1	408.61	196.694	1225.09	1230.46	97326	187400	387.257
2015	Heilongjiang	11095.2	2247	7049.8	524.9	1273.5	6633	123954	21429.8	16644.9	591.8	114.7	5044.93	2911.86	5442.29	12294	694.2	15083.7	3529	4020.66	681.48	298.662	1860.19	1571	163233	473000	511.443
2015	Shanghai	23205.2	17482.5	1462.3	775.2	3485.1	4022	115425	103761	53387.2	1125.16	11	302.622	162.041	119.01	340.2	46.01	25123.5	2458	6191.56	267.37	3.311	20.6222	299.493	13195	6340.5	1164.51
2015	Jiangsu	16256.7	8014.9	5045.6	545.2	2651	13381	245505	107873	78866.3	1989.9	400	7030.76	3722.1	4825.49	7745	845.69	70116.4	8315	9687.58	1008.6	341.7	2128.24	2670.47	158805	107200	2316.49
2015	Zhejiang	21125	13086.9	5364.3	607.9	2065.9	12385	243514	90301.6	76466.3	1435.33	65.1	2933.44	1434.71	2360.73	2290.5	387.66	42886.5	5985	6645.98	739.08	658.609	4102.08	1894.34	118015	105500	2424.55
2015	Anhui	10820.7	3983.1	4214.4	161.8	2461.4	8700	125881	34826.2	26144.4	699	173.6	4390.8	2174.61	6580.99	8950.5	1396.2	22005.6	6011	5239.01	577.74	582.04	3625.17	3041.08	186940	140100	823.458
2015	Fujian	13792.7	6187	5455.6	232.5	1917.7	6309	120233	36845.5	33694.4	777.6	122.2	3717.87	1618.59	1384.13	2331.3	480	25979.8	3984	4001.58	441.86	327.396	2039.15	1435.79	104585	124000	1077.84
2015	Jiangxi	11139.1	4393	4431.3	184.6	2130.2	7040	101976	25043	18561.1	508	106	2859.1	1326.9	2260.82	5579.1	645.3	16723.8	4485	4412.55	557.3	394.231	2455.43	2208.85	156625	166900	620.075
2015	Shandong	12930.4	5139.5	5856.4	326.3	1608.1	14618	221424	76795.5	59063.3	1787.7	432	9549.63	4929.85	13353	11026.5	1795.4	63002.3	9866	8250.01	964.42	930.981	5798.52	4233.29	263447	157900	1474.59
2015	Henan	10852.9	3728.4	4462.2	157	2505.3	12743	197914	47629.9	31432.6	1248.76	327.4	7641.27	4610.71	11710.1	14425	1719	37002.2	9701	6799.35	791.63	709.063	4416.33	5038.62	250584	167000	1328.15
2015	Hubei	11843.9	3682.9	5281.4	160.8	2718.8	7493	129373	41345.9	29514.6	843.63	255.4	5728.56	2780.37	4468.12	7952.4	1304.21	29550.2	5850	6132.84	616.57	477.481	2973.94	2524.92	252980	185900	965.751
2015	Hunan	10992.5	4515.2	3911.7	174.1	2391.5	9532	128137	36220.6	24221.9	712.2	302.5	5630.75	3043.52	5894.06	8717	1618.71	28902.2	6615	5728.72	676.24	720.907	4490.1	3331.15	236886	211800	906.661
2015	Guangdong	13360.4	6724	3590.1	337	2709.3	16985	353781	160388	95661.1	2814.37	206.6	5520.03	2793.76	2696.79	4784.7	1046	72812.6	11678	12827.8	811.9	392.55	2444.96	3394.65	216023	179725	4378.78
2015	Guangxi	9466.6	2549.1	4359.4	116	2442.1	6174	91431	22793.5	18119	385.75	166.7	4197.12	2146.37	3803.18	6134.7	1297	16803.1	4811	4065.51	497.53	572.835	3567.84	2539	117993	237600	651.534
2015	Hainan	10857.6	4251.1	5013.2	194.8	1398.5	1479	22970	7637.27	6650.66	114.25	44	1323.91	613.868	511.59	845.3	189.95	3702.76	945	1239.43	164.24	95.8167	596.785	408.776	26860	35400	183.922
2015	Chongqing	10504.7	3583.4	3774.7	278.1	2868.6	4534	70787	28778.8	22955.2	514.58	26.2	1738.15	1033.68	1299.73	3575.8	440.3	15717.3	3070	3792	331.33	145.097	903.723	1178.26	140551	82402	554.562
2015	Sichuan	10247.4	3463.5	4197.3	223.6	2363	14015	226284	60117.7	38704	1267.3	140.4	6377.84	3335.51	4404.55	9689.9	1758.4	30053.1	8196	7497.51	926.65	560.335	3489.99	4291	315582	486000	1297.59
2015	Guizhou	7386.9	2897.1	2878.7	83.7	1527.3	5062	67981	19537.1	15121	257.8	107.3	2738.67	1772.59	2575.15	5542.2	937.58	10502.6	3708	3939.5	534.26	268.84	1674.45	2046.76	186407	176167	515.163
2015	Yunnan	8242.1	2315.5	4600.8	147.9	1177.9	5660	76746	25204.6	21243.2	434.6	111.8	3383.09	1841.46	3333.04	7185.6	1478.41	13619.2	4663	4712.83	641.52	431.225	2685.84	2687.18	236007	394100	792.575
2015	Shaanxi	8688.9	3548.3	2908.6	152.4	2079.5	7097	99005	32685.3	22096.8	572.45	137.9	2813.5	1910.71	2667.27	4284.5	803	18021.9	3846	4376.06	520.58	351.214	2187.5	1747.81	170069	205600	760.965
2015	Gansu	6936.2	1974.9	3025.2	128	1808.1	4812	64136	16299.5	13728.9	256.89	182.2	1722.09	1252.51	2684.95	4229.3	768	6790.32	2523	2958.31	497.05	127.63	794.931	1476.8	140052	425800	365.615
2015	Qinghai	7933.4	2234.7	3058.5	325.7	2314.6	1096	18009	5227.96	5124.1	56.3	5.68	319.265	144.999	453.87	558.4	105	2417.05	577	1515.16	204.41	66.4618	413.951	292.45	75593	722300	105.376
2015	Ningxia	9118.7	3614.3	3837	189.9	1477.5	1463	24825	4822.96	5150.32	103.31	21.7	483.021	310.986	831.26	1264.6	125.5	2911.77	684	1138.49	166.27	79.0238	492.192	299.01	33240	66400	135.416
2015	Xinjiang	9425.1	2131.4	5397.5	209.5	1686.7	3656	59669	17822.1	13651	367.43	146.2	2804.42	2005.38	2489.32	5757.3	569.51	9324.8	2385	3804.87	605.34	287.61	1791.35	1245.23	178263	1660000	404.8
2014	Beijing	18867.3	14260.2	1854.3	817.8	1935	4363	111520	100096	53650.6	1207.2	8.4	420.1	155.1	195.8	196.1	52.4	21330.8	2171	4524.67	343.67	50.8	312.054	294	21849	16410.5	889.895
2014	Tianjin	17014.2	9941.1	4791.4	799.1	1482.6	2966	62187	24777.8	23223.4	317.75	10.7	441.7	230.7	552.3	479	56	15726.9	1429	2884.7	134.91	27.8	170.77	269	16110	11966.5	243.61
2014	Hebei	10186.1	5133.3	3435.5	204	1413.4	10895	165848	43764	28052.3	931.94	290.2	5994.8	3453.4	10942.9	8713.1	1338	29421.2	7323	4677.3	583.52	524.7	3223.13	3741	179200	188800	825.525
2014	Shanxi	8809.4	4569.6	2482.3	123.2	1634.4	5793	110456	26942.9	16559.4	465.37	83.6	1530.5	984	3286.2	3783.4	595	12761.5	3528	3085.28	327.85	319	1959.55	1686	140436	156700	431.127
2014	Inner Mongolia	9976.3	2070.8	5872.4	388.7	1644.4	4683	94259	16290.6	15066	314	40.2	2779.8	1408.4	3632.6	7356	609.4	17770.2	2449	3879.98	517.69	154	945.991	1014	172167	1183000	336.036
2014	Liaoning	11191.5	4362.3	5252.4	234.7	1342.1	9256	179698	42053	33024	757	194.5	4498.4	1734.1	2730.2	4164.1	687.9	28626.6	4358	5080.49	443.85	304	1867.41	1447	115430	148600	647.287
2014	Jilin	10780.1	1937.6	7445.6	181.8	1215	4887	94667	16526.3	12695.3	330	67.4	2763	1342.5	2919.1	5615.3	586.53	13803.1	2642	2913.25	308.68	231.7	1423.29	1244	96041	187400	328.199
2014	Heilongjiang	10453.2	2188.5	6596.7	512.2	1155.8	6570	124305	19423.2	13791.5	507.1	101	4894.8	3015.6	5155.5	12225.9	719.2	15039.4	3608	3434.22	487.67	291.1	1788.17	1609	162464	473000	430.472
2014	Shanghai	21191.6	16177	1440.6	686.1	2887.9	4087	139106	73882.4	47915.8	986.75	11.5	322.2	169.5	117.8	357	44.81	23567.7	2467	4923.44	202.34	3.4	20.8855	252	12945	6340.5	906.007
2014	Jiangsu	14958.4	7170.3	5030.5	472	2285.6	12759	228567	96471.6	71949.8	1683.76	352.9	6443.4	3362.8	4650	7678.6	890.37	65088.3	8281	8472.45	899.31	385.8	2369.89	2769	157521	107200	1680.33
2014	Zhejiang	19373.3	11772.5	5236.7	542.8	1821.2	12299	244884	79241.9	71361	1258.04	60	2844.6	1386	2420.1	2274	425.5	40173	5890	5159.57	524.59	708	4349.1	1935	116367	105500	1682.62
2014	Anhui	9916.4	3554.9	3985.9	149.1	2226.6	7948	116410	30088.8	22754.7	572.3	162.5	4223.7	2119.2	6365.8	8945.5	1415.3	20848.8	5997	4664.1	502.69	619.3	3804.24	3093	174373	140100	630.023
2014	Fujian	12650.2	5655.2	5093.6	201.3	1700.1	6039	116655	31858.4	30051.3	686	112.5	3522.3	1529.6	1368.4	2305.2	493	24055.8	3945	3306.7	320.32	308.1	1892.6	1454	101190	124000	856.935
2014	Jiangxi	10116.6	3937.4	4106.5	153.3	1919.3	6743	97136	21754.9	15696.8	400.4	98.8	2726.5	1144.1	2118.4	5570.5	680.9	15714.6	4480	3882.7	500.15	433	2659.83	2261	155515	166900	445.805
2014	Shandong	11882.3	4713.1	5431	287.2	1450.9	14365	240604	69151.9	53662.2	1454.9	400.9	9198.3	4765.8	13101.4	11037.9	1878.6	59426.6	9808	7177.31	772.84	896.4	5506.41	4404	259515	157900	1212.65
2014	Henan	9966.1	3260.2	4277.6	146.1	2282.1	12168	184359	41931.1	27583.3	1036.1	294.5	7549.1	4492	11476.8	14378.3	1897	34938.2	9645	6028.69	661.94	769.9	4729.34	5171	249857	167000	1011.06
2014	Hubei	10849.1	3298.6	5009.3	125.4	2415.7	7414	125762	36407	25170.1	809.89	209.5	5452.8	2761.7	4292.9	8112.3	1374.29	27379.2	5816	4934.15	483.8	473.6	2909.23	2578	236933	185900	719.09
2014	Hunan	10060.2	4088.1	3638.9	165.6	2167.5	9404	119787	30255.6	20783.1	587.7	281.5	5304.8	2884.7	5672.1	8764.5	1651.37	27037.3	6611	5017.38	557.59	694.3	4264.95	3417	236250	211800	744.879
2014	Guangdong	12245.6	6220.3	3272.4	295.5	2457.3	16467	347510	127882	84921.8	2341.63	193	5234.2	2613.2	2632.4	4744.9	1112	67809.9	11489	9152.64	557.59	450.8	2769.17	3432	212094	179725	3353.35
2014	Guangxi	8683.2	2335.4	4047.8	75.2	2224.9	5984	91282	20298.5	16071	313.3	150.2	3947.7	1994	3567.5	5929.9	1451	15672.9	4770	3479.79	391.29	555.6	3412.94	2567	114900	237600	502.098
2014	Hainan	9912.6	3596	4753.5	176.7	1386.4	1412	21656	6427.88	5391.51	85.15	39.7	1252.2	568.2	517.3	859.6	195.59	3500.72	936	1099.74	146.3	72.7	446.582	418	26002	35400	139.429
2014	Chongqing	9489.8	3196.5	3401.9	252.4	2639.1	5439	68756	25160.1	20630.7	407.3	22.2	1595	967.9	1243.3	3540.4	463.78	14262.6	3043	3304.39	291.62	144.6	888.249	1209	127392	82402	417.903
2014	Sichuan	9347.7	3156.5	3877.9	184.7	2128.5	13751	225745	53935.8	34750.7	1060.6	122.3	5888.1	3078.6	4160.1	9668.6	1804	28536.7	8139	6796.61	826.59	656.5	4032.75	4371	309742	486000	1026.97
2014	Guizhou	6671.2	2521.5	2643.1	71	1435.7	4852	64945	15307.4	12438	213.06	80.7	2118.5	1321.9	2458.4	5516.5	990.81	9266.39	3677	3542.8	447.19	247.4	1519.73	2104	179079	176167	381.671
2014	Yunnan	7456.1	1975.8	4242.4	134.7	1103.3	5481	75633	22528	18368.4	375.99	100	3263.3	1806.3	3215	7194.4	1515.27	12814.6	4653	4437.98	594.45	424.7	2608.85	2747	230398	394100	566.848
2014	Shaanxi	7932.2	3216.8	2750.7	120.1	1844.5	6749	96798	28288.7	19174	476.75	129.3	2741.8	1870.8	2552.1	4262.1	795	17689.9	3827	3962.5	445.97	351.6	2159.81	1791	167145	205600	566.604
2014	Gansu	6276.6	1755.8	2761.6	112.3	1646.9	4670	61423	13958	11075.8	208.44	168.9	1618.8	1174.9	2545.7	4197.5	782	6836.82	2531	2541.49	366.17	124.5	764.779	1511	138084	425800	277.52
2014	Qinghai	7282.7	2041.4	3021.4	287.8	1932.1	1111	17230	4529.87	4171.73	46.09	5.32	327.5	144.2	440.9	553.7	107	2303.32	576	1347.43	190.04	72.3	444.124	293	72703	722300	80.7455
2014	Ningxia	8410	3391	3644.6	148.9	1225.4	1233	22103	4228.84	4608.28	83.92	19.8	445.5	274	813	1253.2	134.5	2752.1	678	1000.45	157.05	79.9	490.81	307	31276	66400	102.633
2014	Xinjiang	8723.8	1848	5179.4	228.7	1467.7	3604	58567	15217	12237.6	317.41	124.9	2744	1955.1	2341.8	5517.6	574.06	9273.46	2325	3317.79	477.27	379.9	2333.65	1240	175468	1660000	349.258
2013	Beijing	18337.5	12034.9	833.4	2023.5	3445.7	3952	100723	91660.5	47880.9	994.4	8	421.783	170.407	207.7	242.5	55.4	19500.6	2125	4173.66	297.62	49.6	307.183	290	21673	16410.5	757.04
2013	Tianjin	15841	9091.5	4571.6	1120	1058	2850	59867	23116.6	20857.8	276.8	10.3	412.364	217.156	554.2	473.5	56	14370.2	1410	2549.21	123.03	27.2	168.455	265	15718	11966.5	213.08
2013	Hebei	9101.9	5236.7	3219.2	161.6	484.4	10503	163317	39444.5	24423.2	837.59	266.5	5832.94	3473.27	10762.7	8749.2	1375	28301.4	7288	4409.58	511.11	564.4	3495.44	3804	174492	188800	728.72
2013	Shanxi	7153.5	4041.1	2273.9	93.2	745.3	6762	118981	26269	15025.5	412.38	76.5	1447.01	932.143	3183.3	3782.4	592	12602.2	3535	3030.13	339.69	286.6	1774.97	1722	139434	156700	392.27
2013	Inner Mongolia	8595.7	1694.6	5348.4	371	1181.7	4675	90974	15263.8	13056.7	274.7	37.8	2699.5	1328.07	3430.6	7211.2	632.6	16832.4	2455	3686.52	466.58	145	898.014	1031	167515	1183000	311.23
2013	Liaoning	10522.7	4209.4	5160.2	283.2	870	8838	173220	39418	29722	622.7	174.7	4349.72	1673.86	2632	4208.8	683.8	27077.7	4365	5197.42	466.52	316.3	1958.91	1473	110973	148600	582.21
2013	Jilin	9621.2	1813.2	6855.1	187.9	765	4728	89310	14885.9	10805.2	266	64.4	2670.6	1261.68	2730	5413.1	607.09	12981.5	2668	2744.81	318.26	253.5	1569.98	1260	94191	187400	295.46
2013	Heilongjiang	9634.1	1991.4	6365.4	429.6	847.8	6470	121415	18293.4	11782.5	384.3	88.6	4633.26	2856.34	4849.3	12200.8	784.02	14382.9	3666	3369.18	461.7	331.8	2054.9	1634	160206	473000	377.34
2013	Shanghai	19595	12239.4	1062	1446.8	4846.8	3676	133740	69256.3	44357.9	821.43	11.7	323.483	172.279	113.2	377.3	46.36	21602.1	2448	4528.61	187.25	3.7	22.9148	251	12633	6340.5	791.82
2013	Jiangsu	13597.8	7608.5	4258.4	572.1	1158.7	12390	217489	88032.5	64503.2	1446.08	309.6	6158.03	3167.78	4405.6	7683.6	929.63	59161.8	8192	7798.47	868.34	390.8	2420.3	2849	156094	107200	1402.8
2013	Zhejiang	16106	9204.3	4758.6	727.5	1415.7	11667	223130	73732.4	65338.8	1109.91	54.9	2837.39	1336.79	2462.2	2311.9	460.98	37568.5	5784	4730.47	513.03	588	3641.6	1979	115426	105500	1283.52
2013	Anhui	8097.9	3733.5	3681.4	113.6	569.3	7664	114565	26938.2	19688.2	483	146.9	4009.24	2003.26	6140.3	8945.6	1469.7	19038.9	5988	4349.69	478.17	530.7	3286.73	3144	173763	140100	533.98
2013	Fujian	11184.2	5193.9	4890.5	359.9	739.8	5809	112834	28938.8	25963.5	574.8	103.9	3281.96	1376.29	1336.8	2292.2	509	21759.6	3885	3068.8	312.22	281.6	1744.01	1481	99535	124000	738.45
2013	Jiangxi	8781.5	4422.1	3683.8	191	484.6	6475	92834	19582.7	13111.7	318	91.2	2578.35	1072.8	2014.1	5552.6	722.8	14338.5	4476	3470.3	438.54	415.4	2572.66	2312	152067	166900	379.23
2013	Shandong	10619.9	5127.2	4525.2	283.9	683.8	14217	227637	63357.8	47952.1	1280.4	363.4	8749.99	4509.88	12739.8	10976.4	1973.9	54684.3	9746	6688.8	748.14	913.2	5655.63	4502	252786	157900	1063.83
2013	Henan	8475.3	3581.6	4285.4	160.3	448.1	12155	191308	37591.1	23511.4	916.52	263.6	7198.08	4202.3	11150	14323.5	2044	32155.9	9573	5582.31	629.85	899.4	5570.16	5290	249831	167000	837.83
2013	Hubei	8867	3868.2	4381.6	99.1	518.1	7323	122795	32818.9	21795.5	651.3	178	5160.56	2678.08	4081.1	8106.2	1458.59	24668.5	5798	4371.65	465.34	510.4	3161.01	2638	226912	185900	610.16
2013	Hunan	8372.1	4595.6	2962	147.7	666.9	9164	116840	26876	18141.1	508.6	259.9	5043.58	2726.75	5434	8650	1656.01	24501.7	6600	4690.89	516.55	616.2	3816.25	3482	235392	211800	595.29
2013	Guangdong	11669.3	7072.4	2596.4	1040.5	960	16100	311334	119685	75664.2	1902.91	178.2	4946.81	2444.7	2564.9	4698.1	1172	62164	11270	8411	595.28	512.9	3176.49	3432	202915	179725	2768.09
2013	Guangxi	6790.9	2712.3	3420.4	70.4	587.8	5793	88825	18400.5	14081	275.47	131.4	3755.19	1868.3	3383	6137.2	1478	14378	4731	3208.67	371.9	523.8	3244	2604	111384	237600	435.26
2013	Hainan	8342.6	3001.5	4153.8	347.9	839.3	1359	20292	5952.5	4630.78	72.61	35.2	1144.94	485.404	502.1	848.2	199.41	3146.46	920	1011.17	139.03	72.3	447.768	423	24852	35400	126.42
2013	Chongqing	8332	4089.2	3136.5	234.7	871.7	5332	66575	22202.1	17381.5	359.23	19.9	1513.74	909.176	1198.9	3515.9	495.08	12656.7	3011	3062.28	281.94	144.2	893.059	1237	122846	82402	357.59
2013	Sichuan	7895.3	3542.8	3321.2	202.3	829.1	13431	217813	48122.1	30298.8	914.7	109.3	5620.27	2903.48	3953.1	9682.2	1854	26260.8	8109	6220.91	741.78	570.8	3535.08	4467	301816	486000	842.83
2013	Guizhou	5434	2572.6	2355.9	78.4	427.2	4649	59968	13297.6	10157	181.62	75	1663.02	997.118	2240.8	5390.1	1039.88	8006.79	3632	3082.66	400.31	270.8	1677.12	2177	172564	176167	331.77
2013	Yunnan	6141.3	1729.2	3650.4	229.8	532	5335	72069	20829.3	16128.9	320.77	90.4	3056.04	1639.4	3070.3	7148.2	1559.25	11720.9	4641	4096.51	538.97	346.5	2145.94	2789	222940	394100	452.75
2013	Shaanxi	6502.6	3151.2	2500	212.3	639	6630	94595	25736.7	16537.7	417.45	118.7	2562.51	1714.79	2452.7	4269	791	16045.2	3804	3665.07	419.62	350.6	2171.34	1833	165249	205600	477.84
2013	Gansu	5107.8	2203.4	2231	132.9	540.5	4552	60247	12070.6	8822.23	180.15	154.8	1517.74	1104.47	2418.5	4155.9	801	6268.01	2537	2309.62	346.58	120.7	747.519	1546	133597	425800	238.71
2013	Qinghai	6196.4	2347.5	2570.3	165.9	1112.7	1063	16749	4110.74	3514.68	39.02	4.92	310.302	138.349	410.6	555.8	110	2101.05	571	1228.05	159.69	75.8	469.445	298	70117	722300	67.46
2013	Ningxia	6931	2878.4	3250	133.3	669.3	1201	21579	3881.4	3947.29	72.7	17.9	429.997	268.996	802	1264.7	147.3	2565.06	666	922.48	149.38	73.3	453.962	314	28554	66400	80.43
2013	Xinjiang	7296.5	1311.8	4654.5	230.1	1100	3483	55557	14247.5	10377.1	273.49	106.8	2538.88	1806.11	2165.9	5212.3	581.74	8360.24	2285	3067.12	387.42	361.1	2236.36	1257	170155	1660000	317.07
2012	Beijing	16475.7	10843.5	1318.1	1716.36	2597.79	3775	96509	84837.3	43189.5	923.1	7.5	395.713	166.289	241.1	282.7	57.3	17879.4	2078	3685.31	222.69	47.5	299.844	286	21492	16410.5	631.23
2012	Tianjin	14025.5	7922.26	4126.29	921	1055.99	2768	57017	20293.8	18396.8	238.16	10.2	375.624	195.991	568.1	479	61	12893.9	1378	2143.21	100.98	21.5	135.719	261	15391	11966.5	185
2012	Hebei	8081.39	4005.28	3254.57	218.3	603.23	9983	159758	34257.2	21318	766.16	241.5	5340.11	3095.29	10553.8	8781.8	1418	26575	7262	4079.44	443.62	556.7	3514.17	3877	163045	188800	598.29
2012	Shanxi	6356.63	3175.5	2334.41	140.8	705.91	6168	105852	24157	13211.3	384.65	70.5	1304.26	847.414	3056.1	3808.1	609	12112.8	3548	2759.46	309.63	278.4	1757.4	1760	137771	156700	338.94
2012	Inner Mongolia	7611.31	1459.05	4689.11	322.98	1140.17	5231	94950	13673	11392.5	247.74	34.7	2449.34	1171.97	3280.6	7154	655.8	15880.6	2464	3425.99	450.83	125.9	794.744	1052	163763	1183000	273.34
2012	Liaoning	9383.72	3630.24	4783.35	246.17	723.96	7833	154311	35303	26306	563	154.1	4062.43	1539.65	2526.9	4210.6	694.7	24846.4	4375	4558.59	405.02	300.9	1899.43	1508	105562	148600	516.07
2012	Jilin	8598.17	1792.02	5617.63	392.96	795.56	4688	88750	12812.3	9270.3	232.5	63.5	2502.02	1166.58	2554.7	5315.1	628.98	11939.2	2698	2471.2	291.3	249.3	1573.71	1273	93208	187400	262.91
2012	Heilongjiang	8603.85	1816.84	5433.69	580.34	772.98	6484	113943	16540.7	10259.9	344.1	77.3	3952.31	2315.64	4552.9	12237	793.81	13691.6	3724	3171.52	430.39	319.3	2015.58	1652	159063	473000	329.81
2012	Shanghai	17803.7	11477.7	902.61	1381.83	4041.53	3561	106416	63555.2	40982.5	820.64	10.7	321.726	171.479	112.7	387.9	45.7	20181.7	2399	4184.02	217.97	3	18.9375	255	12541	6340.5	637.93
2012	Jiangsu	12202	6775.89	3873.9	458.46	1093.71	12078	206117	77837.7	57464.3	1301.28	280.8	5808.81	2966.72	4214.6	7651.6	958.88	54058.2	8120	7027.67	754.09	380.5	2401.91	2930	154118	107200	1120.36
2012	Zhejiang	14551.9	7678.22	5291.36	588.53	993.81	11259	210220	66679.1	59509.2	984.6	51.1	2658.66	1229.36	2489.4	2324.2	498.99	34665.3	5685	4161.88	408.2	553.4	3493.34	2016	113550	105500	1025.09
2012	Anhui	7160.46	3243.47	3265.64	111.81	539.54	6612	105038	23211.5	16795.2	453.6	132.9	3728.3	1867.64	5902.8	8969.6	1531.2	17212	5978	3961.01	430.47	482	3042.62	3204	165157	140100	418.1
2012	Fujian	9967.17	4474.49	4570.44	319.8	602.44	5632	106606	25057.8	22427.5	477.7	95.9	3007.4	1263.71	1286.8	2263.1	551	19701.8	3841	2607.5	244.16	257.4	1624.84	1514	94661	124000	592.9
2012	Jiangxi	7829.43	3532.72	3742.43	120.92	433.36	6345	88330	16839	11080.1	271.7	85.4	2399.26	1003.21	4599.7	5524.9	758.8	12948.9	4475	3019.22	384.77	395.8	2498.49	2364	150595	166900	310.38
2012	Shandong	9446.54	4383.22	4234.55	257.2	571.57	13698	215113	53166.8	40018.9	1128	325.1	7945.76	3960.62	12419.9	10867	2068.1	50013.2	9708	5904.52	673.82	936.2	5909.76	4607	244586	157900	891.57
2012	Henan	7524.94	2989.36	3973.43	135.49	426.66	11948	183289	31648.5	20031.4	841.13	237.2	6679.04	3958.95	10872.7	14262.2	2136	29599.3	9532	5006.4	551.73	891.4	5626.96	5415	249649	167000	680.03
2012	Hubei	7851.71	3189.84	4123.49	65.87	472.51	7035	116980	28188.5	18941	595.41	155.2	4732.12	2488.06	3842.2	8078.9	1510.44	22250.5	5781	3759.79	419.02	429.6	2711.85	2687	218151	185900	491.29
2012	Hunan	7440.17	3847.59	2903.21	112.77	576.59	9164	112866	23148.2	15648.6	465.1	235.2	4904.1	2651.69	5189.2	8511.9	1668.99	22154.2	6590	4119	447.74	556.9	3515.43	3542	234040	211800	491.21
2012	Guangdong	10542.8	6804.43	2566.1	556.47	615.84	15762	318182	105100	67077.1	1692.12	162.7	4656.85	2229.27	2496.7	4629.6	1243	57067.9	11041	7387.86	539.56	501.4	3165.09	3454	194943	179725	2161.56
2012	Guangxi	6007.55	2245.95	3234.55	53.87	473.17	5663	84736	15966.6	12355.5	238.26	117	3490.72	1724	3195.9	6082.6	1481	13035.1	4694	2985.23	369.07	463.4	2925.21	2644	107906	237600	366.36
2012	Hainan	7408	2475.57	4182.73	173.3	576.4	1314	19347	5109.7	3889.63	60.27	31.5	1082.15	460.717	479.7	854.6	218.15	2855.54	910	911.67	123.62	81	511.312	429	24265	35400	104.89
2012	Chongqing	7383.27	3400.77	2975.31	175.56	831.63	5176	61525	19423.9	15594.2	331.03	17.9	1402.03	841.809	1162	3477.7	531.18	11409.6	2975	3046.36	256.35	125.8	794.113	1267	120728	82402	276.99
2012	Sichuan	7001.43	3088.86	3004.92	166.55	741.09	13218	207560	41576.8	26163.2	819.53	93.1	5433.12	2764.9	3694	9657	1905	23872.8	8085	5450.99	654.95	509.7	3217.48	4561	293499	486000	692.31
2012	Guizhou	4753	1977.73	2249.21	71.54	454.53	4400	48180	10567.8	8350.17	150.22	67.8	1436.61	864.86	2106.7	5182.9	1092.21	6852.2	3587	2755.68	361.87	212.9	1343.93	2216	164542	176167	262.05
2012	Yunnan	5416.54	1435.87	3328.1	234.19	418.38	5266	70480	18061.5	14169	271.29	80.1	2680.22	1398.18	2874.5	6920.4	1610	10309.5	4631	3572.66	518.6	277.6	1752.35	2828	219052	394100	363.44
2012	Shaanxi	5762.52	2727.85	2294.43	200.05	540.18	6511	87677	22657.7	13865.6	365.33	105.2	2303.2	1526.28	2350.2	4238.3	809	14453.7	3787	3323.8	376.45	338.7	2138.04	1876	161411	205600	386.41
2012	Gansu	4506.66	1787.72	2114.75	112.08	492.12	4436	57484	10129.7	7196.6	158.77	137.6	1358.16	984.243	2279.1	4099.8	821	5650.2	2550	2059.56	302.37	105	662.812	1579	131201	425800	189.88
2012	Qinghai	5364.38	1989.69	2221.92	95.26	1057.51	1030	15985	3528.41	2791.68	32.4	4.57	263.861	117.087	435	554.2	111	1893.54	571	1159.05	134.31	74.7	471.544	301	65988	722300	57.04
2012	Ningxia	6180.32	2510.53	3071.52	101.55	496.73	1170	20908	3507.16	3372.12	62.69	15.8	385.149	240.465	787.3	1241.2	155.5	2341.29	659	864.36	139.8	63.9	403.369	319	26522	66400	65.66
2012	Xinjiang	6393.68	1008.02	4238.98	170.73	975.95	3284	56880	12423.5	8385.98	235.56	89.3	2275.67	1675	1968.9	5123.9	607.18	7505.31	2253	2720.07	365.39	300.8	1898.8	1251	165909	1660000	263.36
2011	Beijing	14735.7	9578.85	1363.27	1537.01	2256.55	3672	91127	75001.9	39660.5	820.9	6.6	363.138	163.373	265.2	302.6	59.1	16251.9	2024	3245.23	187.34	59.1	381.715	279	21347	16410.5	566.45
2011	Tianjin	12321.2	6829.24	3908.07	742.43	841.48	2687	54126	17586.9	15924.7	211.7	10	349.485	179.869	583.9	468	65	11307.3	1341	1796.33	91.78	27	174.388	264	15163	11966.5	176.29
2011	Hebei	7119.69	3423.95	3006.2	206.36	483.18	9985	151765	29749.5	18460.6	732.89	224.2	4895.88	2775.27	10349.2	8773.7	1485	24515.8	7232	3537.39	366.1	609	3933.41	3939	156965	188800	539.62
2011	Shanxi	5601.4	2684.87	2140.83	170.41	605.3	6207	105239	21003.2	11265.6	364.67	63.8	1207.57	767.142	2927.3	3797.4	650	11237.5	3562	2363.85	241.45	235.4	1520.4	1808	134808	156700	305.62
2011	Inner Mongolia	6641.56	1310.86	4217.5	337.59	775.62	4688	85104	12063.7	9727.7	229.78	31.7	2204.51	1057.85	3172.7	7109.9	678.2	14359.9	2470	2989.21	391.68	112.2	724.677	1077	160995	1183000	245.07
2011	Liaoning	8296.54	3179.75	4270.99	244.61	601.19	8737	155134	30832	22832	525.1	138	3633.63	1307.15	2399.9	4145.7	699.9	22226.7	4379	3905.85	329.2	294.8	1904.05	1576	104026	148600	472.64
2011	Jilin	7509.95	1469.19	4950.4	395.73	694.63	4533	85789	10962.2	8240.9	223	60	2275.15	1020.44	2355	5222.3	651.88	10568.8	2725	2201.74	255.57	215.1	1389.29	1281	91754	187400	238.61
2011	Heilongjiang	7590.68	1496.51	4784.08	545.24	764.85	6154	109232	14416.4	8761.1	317.8	65.2	3223.51	1801.84	4097.8	12222.9	795.89	12582	3782	2794.08	355.98	317.5	2050.67	1668	155592	473000	307.77
2011	Shanghai	16053.8	10493	876.77	1244.05	3439.94	3417	101572	58186.5	37196.8	753.11	9.7	314.578	165.065	105.7	400.6	37.28	19195.7	2356	3914.88	161.54	2.2	14.2094	251	12084	6340.5	563.42
2011	Jiangsu	10805	5969.02	3490.26	414.3	931.37	11711	193101	66215.1	49101.2	1200.02	252.7	5237.45	2640.95	4106.1	7663.2	992.59	49110.3	8023	6221.72	618.13	379.1	2448.53	3010	152247	107200	986.55
2011	Zhejiang	13070.7	6721.32	4981.76	555.7	811.91	10940	199352	60893.1	53239.3	879.27	46.7	2534.9	1152.04	2461.2	2462.7	535.77	32318.8	5570	3842.59	373.32	533.6	3446.42	2060	111776	105500	901.29
2011	Anhui	6232.21	2723.17	2986.07	105.96	417	7690	102144	19547.3	14164.4	432.3	120.3	3459.66	1714.84	5657.1	9022.9	1598.9	15300.6	5972	3302.99	351.87	447.8	2892.25	3294	149535	140100	369.19
2011	Fujian	8778.55	3889.54	4094.78	291.47	502.75	5495	99705	21106.5	18982.8	432.41	89.6	2730.94	1136.18	1250.8	2285.8	574	17560.2	3784	2198.18	207.89	233.8	1510.07	1559	92322	124000	510.83
2011	Jiangxi	6891.63	2994.49	3421.42	111.52	364.19	6285	84729	14322.1	9301.95	252.23	79.9	2207.27	917.821	4200	5486.8	806.1	11702.8	4474	2534.6	287.99	333.7	2155.3	2437	146632	166900	279.2
2011	Shandong	8342.13	3715.25	3935.24	246.45	445.19	13565	205989	46825.5	37301.8	1036.1	295.1	7409.75	3843.62	12098.3	10865.4	2164.9	45361.8	9665	5002.07	564	842.3	5440.25	4727	233190	157900	809.02
2011	Henan	6604.03	2523.77	3601.12	108.14	370.99	11854	166376	26774.8	17648.9	839.8	220.5	6218.64	3599.9	10515.8	14258.6	2210	26931	9461	4248.82	480.48	834.7	5391.16	5579	247587	167000	603.67
2011	Hubei	6897.92	2703.05	3731.34	84.45	379.08	6953	112492	24090.5	16332	549.77	132.9	4252.9	2299.3	3571.2	8009.6	1547.86	19632.3	5760	3214.74	376.23	361.9	2337.44	2774	212747	185900	431.77
2011	Hunan	6567.06	3240.81	2725.2	112.19	488.86	9085	109713	19444.1	13462.5	443.53	204.1	4508.2	2391.67	4935.6	8402	1679.94	19669.6	6581	3520.76	394.26	473.2	3056.3	3621	232190	211800	439.94
2011	Guangdong	9371.73	5854.68	2498.11	490.43	528.51	15393	280549	91590.1	58615.3	1578.96	148.8	4384.44	2042.16	2414.8	4572	1340	53210.3	10756	6712.4	420.34	470	3035.64	3519	190724	179725	1888
2011	Guangxi	5231.33	1820.37	3007.93	41.22	361.8	5477	80332	13528	10646.4	212.65	103.8	3323.37	1602.48	3033.1	5996.5	1565	11720.9	4655	2545.28	314.86	409.8	2646.82	2703	104889	237600	326.55
2011	Hainan	6446.01	2004.63	3826.99	85.77	528.62	1285	19457	4504.54	3194.59	53.75	27	1002.35	401.001	444.3	838.3	227.91	2522.66	890	778.8	105.63	58.1	375.256	434	22916	35400	93.8
2011	Chongqing	6480.41	2894.53	2748.25	139.67	697.96	5111	58565	16128.9	13195.2	311.81	15.7	1265.33	751.225	1140.3	3413.1	568.95	10011.4	2944	2570.24	198.91	106.4	687.216	1313	118562	82402	243.92
2011	Sichuan	6128.55	2652.46	2761.69	140.38	574.02	12934	196658	34971.2	22514.2	778.07	82	4932.73	2454.26	3426.1	9565.6	1972	21026.7	8064	4674.92	545.7	534.5	3452.23	4683	283268	486000	606.88
2011	Guizhou	4145.35	1713.52	1980.21	59.5	392.13	4289	47685	8771.34	6875.65	131.81	61.7	1165.46	655.303	1851.4	5021.2	1149.85	5701.84	3530	2249.4	278.47	209.4	1352.47	2256	157820	176167	219.32
2011	Yunnan	4721.99	1138.55	2966.18	218.99	398.27	5174	65883	15429.4	12347	241.1	72	2306.49	1124.72	2628.4	6667.5	1689.34	8893.12	4620	2929.6	409.8	258.3	1668.31	2927	214524	394100	324.07
2011	Shaanxi	5027.87	2395.45	2017.2	165.27	449.95	6446	85630	19227.1	12097.3	343.7	91.6	2058.6	1360.7	2182.9	4181	835	12512.3	3765	2930.81	333.79	322.1	2080.38	1973	151986	205600	348.55
2011	Gansu	3909.37	1561.97	1866.77	82.46	398.18	4488	54394	8460.94	5736.2	140.93	125.6	1187.76	848.454	2136.5	4094.8	845	5020.37	2552	1791.24	237.66	95.7	618.107	1611	123696	425800	172.29
2011	Qinghai	4608.46	1775.39	2088.8	93.69	650.59	1012	14040	2834.81	2238.99	27.89	4.2	230.819	102.91	430.7	547.7	120	1670.44	568	967.47	104.74	69.7	450.178	305	64280	722300	48.29
2011	Ningxia	5409.95	2164.24	2730.43	116.43	398.85	1136	20001	2978.4	2907.24	55.34	13.9	354.68	223.605	768.7	1260.4	163.8	2102.21	648	705.91	112.19	55.6	359.109	321	24506	66400	57.58
2011	Xinjiang	5442.15	804.73	3887.15	147.14	603.13	3416	51605	10442.8	6603.4	203.62	73	1955.39	1437.89	1796.7	4983.5	600.95	6610.05	2225	2284.49	297.59	187.1	1208.44	1247	155150	1660000	231.81
2010	Beijing	13262.3	8229.19	1816.84	1339.88	1876.38	3553	91531	66584.6	36479.6	966.5	5.9	328.023	154.223	276	317.3	61.4	14113.6	1962	2717.32	158.64	486.5	3293.36	275	21114	16410.5	1227.34
2010	Tianjin	10074.9	5261.97	3895.19	368.41	549.29	2576	50527	16499.2	13774.1	214.01	9	317.326	168.252	587.8	459.3	67	9224.46	1299	1376.84	67.14	381.6	2583.24	266	14832	11966.5	433.3
2010	Hebei	5957.98	2653.42	2729.8	182.45	392.31	9922	152492	26270.6	15948.9	746.4	201.8	4309.42	2470.11	10151.3	8718.4	1566	20394.3	7194	2820.24	312.66	2160.7	14626.9	3993	154344	188800	1351.63
2010	Shanxi	4736.25	2108.6	2028.46	214.17	385.01	5477	92582	18636.7	9728.68	365.3	56.9	1047.85	668.994	2809.2	3763.9	682	9200.86	3574	1931.36	201.71	536.6	3632.51	1857	131644	156700	735.93
2010	Inner Mongolia	5529.59	1036.78	3669.93	164.26	658.61	4624	83253	10278.7	7919.47	215.54	28.3	1843.57	900.446	3033.6	7002.5	704	11672	2472	2273.5	281	238.5	1614.53	1100	157994	1183000	601.37
2010	Liaoning	6907.93	2649.97	3486.14	234.15	537.67	8457	150489	28057	19622	604.9	122.1	3106.53	1140.3	2248.7	4073.8	703.6	18457.3	4375	3195.82	289	936.7	6340.99	1658	101545	148600	1171.63
2010	Jilin	6237.44	1072.14	4085.92	377.45	701.93	4854	87596	9702.55	7279.62	239.25	53.1	1850.28	866.944	2145	5221.4	676.59	8667.58	2747	1787.25	238.94	475.2	3216.87	1281	90437	187400	613.17
2010	Heilongjiang	6210.72	1241.59	3941.65	344.1	683.39	6027	104510	12924.2	7390.6	343.2	53.7	2536.3	1369.2	3736.3	12156.2	798.6	10368.6	3833	2253.27	338.06	519.9	3519.46	1700	151945	473000	745.58
2010	Shanghai	13978	9605.73	589.74	970.25	2812.24	3316	95185	52190	34154.2	883.86	8.7	287.03	155.268	104.1	401.2	37.09	17166	2303	3302.89	151.93	478.4	3238.53	246	11974	6340.5	1275.24
2010	Jiangsu	9118.24	4896.39	3215.02	398.94	607.89	11462	179155	58455.4	42522.9	1162.67	221	4297.14	2269.56	3937.3	7619.6	1029.98	41425.5	7869	4914.06	489.16	5767.8	39045.1	3102	150307	107200	2328.76
2010	Zhejiang	11302.5	5822.48	4307.13	525.38	647.57	10656	196873	54482.3	46938.5	834.4	41.6	2172.86	1041.3	2427.5	2484.7	573.83	27722.3	5447	3207.88	290.37	3937.9	26657.6	2090	110177	105500	2101.84
2010	Anhui	5285.17	2203.94	2626.42	141.95	312.86	7342	98592	16477.6	11737.8	438.3	104.8	2955.45	1544.43	5409.8	9053.4	1583.6	12359.3	5957	2587.61	292.52	1261.6	8540.4	3395	149382	140100	887.55
2010	Fujian	7426.86	3094.6	3558.44	245.1	528.71	5375	95702	18753.2	15920.8	423.6	82.2	2307.06	976.582	1206.2	2270.8	600	14737.1	3693	1695.09	160.34	813.3	5505.63	1584	91015	124000	1214.39
2010	Jiangxi	5788.56	2394.62	2919.42	100.21	374.31	5891	78758	11907.8	7843.28	253.26	75.1	1900.58	801.364	3805	5457.7	850.1	9451.26	4462	1923.26	232.34	915.4	6196.8	2496	140597	166900	692
2010	Shandong	6990.28	2958.06	3456.89	238.29	337.04	13473	191763	41505.9	32329.6	1030.07	272.5	6650.94	3670.07	11629	10818.2	2257.2	39169.9	9588	4145.03	465.98	4436.1	30030.2	4823	229859	157900	1960.68
2010	Henan	5523.73	1943.86	3240.43	59.29	280.14	11629	162995	23148.8	15871.3	793.28	201	5734.2	3540.83	10195.9	14248.7	2314	23092.4	9405	3416.14	399.19	2651.1	17946.6	5784	245089	167000	1473.45
2010	Hubei	5832.27	2186.11	3234.94	106.92	304.3	6840	106613	21716.6	14583.3	500.33	117.4	3501.99	1921.67	3371	7997.6	1565.83	15967.6	5728	2501.4	305.44	857.1	5802.14	2881	206211	185900	1039.03
2010	Hunan	5621.96	2655.59	2463.9	101.58	400.89	8895	105160	16643.3	11521.7	438.53	177.2	3787.47	2059.55	4651.5	8216.1	1690.03	16038	6570	2702.48	322.65	1045.6	7078.19	3725	227998	211800	1057.99
2010	Guangdong	7890.25	4799.52	2203.74	401.15	485.85	15195	279824	79989.5	50120	1593.25	133	3754.86	1760.18	2345.3	4524.5	1476	46013.1	10441	5421.54	325.02	3024.4	20473.7	3531	190144	179725	4553.38
2010	Guangxi	4543.41	1707.18	2510.15	33.78	292.3	5414	76347	11813.9	8979.87	190.9	90.1	2720.99	1339.58	2767.7	5896.9	1571	9569.85	4610	2007.59	260.26	674.3	4564.67	2766	101782	237600	821.89
2010	Hainan	5275.37	1261.86	3563.31	107.77	342.43	1249	18287	4217.3	2509.72	47.95	23	821.309	341.673	425.2	833.7	230.52	2064.5	869	581.338	87.68	59.5	402.785	436	21236	35400	224.66
2010	Chongqing	5276.66	2335.23	2323.51	90.5	527.41	4208	53328	13455	10888.1	321.08	13.6	1021.13	623.334	1071.1	3359.4	603.85	7925.58	2885	1709.04	159.18	518.3	3508.63	1355	116949	82402	581.3
2010	Sichuan	5086.89	2248.18	2263.34	144.01	431.36	12559	189327	30504	19485.7	765.77	74.6	4081.81	2069.33	3155.1	9478.8	2043.85	17185.5	8045	4257.98	401.76	2055.3	13913.4	4812	266082	486000	1450.69
2010	Guizhou	3471.93	1303.85	1706.33	117.19	344.56	4013	50995	7387.79	5771.74	122.63	51.5	997.816	587.311	1730.3	4889.1	1215.06	4602.16	3479	1631.48	246.76	495.5	3354.29	2303	151644	176167	512.47
2010	Yunnan	3952.03	930	2510.12	176.84	335.07	5128	64656	13478.9	10706	235.68	63.9	1810.53	925.581	2411.1	6437.3	1687.58	7224.18	4602	2285.72	327.21	476.1	3222.96	3005	209231	394100	773.04
2010	Shaanxi	4104.98	1734.48	1882.21	97.02	391.27	6375	78958	16590.5	10222.2	333.8	80.4	1666.06	1107.24	2000	4185.6	860	10123.5	3735	2218.83	267.16	393.8	2665.83	2026	147461	205600	857.24
2010	Gansu	3424.65	1199.45	1855.99	39.87	329.34	4244	53137	7146.66	4576.68	146.34	112	1057.02	757.557	1977.6	3995.2	861	4120.75	2560	1468.58	196.27	349.7	2367.29	1635	118879	425800	423.15
2010	Qinghai	3862.68	1269.81	1973.12	120.68	499.07	963	13066	2326.96	1823.81	25.7	3.89	201.317	92.0725	421.3	546.9	128	1350.43	563	743.403	69.5	176.9	1197.52	311	62185	722300	114.3
2010	Ningxia	4674.89	1788.28	2421.5	98.66	366.45	1095	18690	2586.66	2419.89	52.75	11.9	305.938	195.145	729.1	1247.9	174.8	1689.65	633	557.529	94.23	151.4	1024.9	330	22518	66400	135.2
2010	Xinjiang	4642.67	556.26	3649.98	126.53	309.91	3298	48353	8898.57	5211.38	190.92	61.5	1846.18	1376.89	1643.7	4758.6	594.01	5437.47	2185	1698.91	220.5	358.1	2424.16	1245	152843	1660000	555.95
2009	Beijing	11668.6	7326.19	1539.98	1268.61	1533.81	3480	88848	56960.1	31052.9	697.6	5.3	314.953	140.445	271.54	320.1	62.2	12153	1860	2319.37	142.01	467.3	3192.13	263	20755	16410.5	970.45
2009	Tianjin	8687.56	4408.33	3551.58	267.53	460.12	2449	47561	13887.1	11152.2	151.29	8.6	281.652	139.698	595	455.2	75.7	7521.85	1228	1124.28	63.69	291.6	1991.92	270	14316	11966.5	390.14
2009	Hebei	5149.67	2251.01	2440.44	123.9	334.31	9966	149025	22502.4	13284.1	601.09	184	3640.93	1927.78	9861.12	8682.5	1479.22	17235.5	7034	2347.59	264.78	1793.3	12250	4009	152135	188800	1199.83
2009	Shanxi	4244.1	1789.93	1919.76	205.12	329.29	5683	91316	15759.8	7915.41	289.25	49.5	908.743	556.335	2655.04	3717.9	635	7358.31	3427	1561.7	198.47	433.6	2961.92	1851	127330	156700	635.07
2009	Inner Mongolia	4937.8	900.42	3277.5	137.34	622.55	4795	76971	8413.96	6385.46	171.3	26.3	1570.58	731.902	2891.64	6927.8	558	9740.25	2458	1926.84	222.36	193	1318.38	1129	150756	1183000	554.26
2009	Liaoning	5958	2239.75	3017.31	205.51	495.43	6733	134740	23351.1	16222.1	461.8	107.8	2704.58	913.482	2142.93	3919.1	697.5	15212.5	4341	2682.39	240.71	687.4	4695.63	1712	101117	148600	965.11
2009	Jilin	5265.91	869.02	3436.75	290.86	669.29	4741	77977	8405.7	6300.42	184.87	48.9	1734.26	777.453	2001.13	5077.5	568.8	7278.75	2740	1479.21	204.45	452.7	3092.39	1279	88430	187400	525.94
2009	Heilongjiang	5206.76	1019.61	3326.69	241.04	619.42	5981	104144	11116.8	6145.7	278.4	47.4	2251.1	1206.79	3401.27	12129.2	811.7	8587	3826	1877.74	192.42	333.1	2275.41	1703	151470	473000	697.15
2009	Shanghai	12482.9	8671	590.17	932.81	2288.96	3060	75204	41486.5	26086.6	665.03	8.5	283.152	147.529	99.23	396.1	48.53	15046.5	2210	2989.65	107.45	424.9	2902.49	219	11671	6340.5	1034.72
2009	Jiangsu	8003.54	4238.54	2938.67	325.6	500.73	10270	170780	47796	35132.7	907.73	203.8	3816.02	1948.2	3810.57	7558.2	1120.19	34457.3	7810	4017.36	403.27	4683.1	31990.3	3430	143803	107200	1812.88
2009	Zhejiang	10007.3	5090.15	3869.56	487.9	559.7	9526	186714	45112	39223.9	645.5	36.4	1873.4	879.05	2384.03	2504.8	610.32	22990.3	5276	2653.35	236.08	3288	22460.3	2181	106952	105500	1736.68
2009	Anhui	4504.32	1882.42	2238.62	117	266.27	7268	94307	13404.4	9438.6	357.2	101.2	2569.46	1289.79	5108.85	9036.2	1566.1	10062.8	6131	2141.92	259.21	1045.2	7139.76	3550	149184	140100	703.42
2009	Fujian	6680.18	2678.35	3330.18	199.93	471.71	5295	96999	14828.9	12682.5	330.65	80.3	2001.24	826.221	1175.01	2258	608	12236.5	3666	1411.82	120.89	682.6	4662.84	1763	89504	124000	999.18
2009	Jiangxi	5075.01	2018.98	2685.31	80.41	290.31	6099	76993	9352.8	6416.2	187.14	69.6	1733.82	729.722	3358.93	5376.4	892.6	7655.18	4432	1562.37	203.41	635	4337.69	2518	137011	166900	592.68
2009	Shandong	6118.77	2496.57	3129.28	196.11	296.81	13557	182139	35080.2	27241.2	782.89	246.6	6003.09	3223.99	11080.7	10778.4	2302.8	33896.7	9470	3267.67	369.35	3595.4	24560.2	4894	226693	157900	1676.6
2009	Henan	4806.95	1621.75	2890.57	56.01	238.62	11660	154636	19175.1	13437.4	565	184.9	4871.51	2833.27	9817.84	14181.4	2765	19480.5	9487	2905.76	361.6	2249.6	15367	5910	242314	167000	1278.56
2009	Hubei	5035.26	1900.54	2828.53	58.37	247.81	6847	104808	17653	12018.3	372.42	121.1	2985.19	1511.49	3057.24	7527.5	1702.3	12961.1	5720	2090.92	254.92	683.2	4666.94	3089	197196	185900	841.78
2009	Hunan	4909.04	2234.01	2257.33	81.19	336.51	8959	103189	14025.5	9536.6	348.45	148.2	3207.88	1596.65	4352.39	8019.3	1693.05	13059.7	6406	2210.44	276.29	823.4	5624.65	3639	191405	211800	900.4
2009	Guangdong	6906.93	4089.69	2017.39	357.66	442.19	14306	259450	68392.3	43219.9	1231.17	119.9	3337.59	1551.03	2190.18	4476	1514.04	39482.6	10130	4334.37	279.21	2703	18464.2	3528	184960	179725	4149.11
2009	Guangxi	3980.44	1465.22	2228.23	41.49	245.5	5384	73646	9638.89	7360.43	148.6	83.9	2377.2	1134.98	2550.93	5826.5	1561	7759.16	4856	1621.82	210.74	547.3	3738.61	2952	100491	237600	694.3
2009	Hainan	4744.36	972.68	3426.3	56.08	289.3	1232	17683	3175.72	1940.86	33.07	20.5	705.044	307.567	396.07	829.4	225.59	1654.21	864	486.062	83.08	45.6	311.494	440	20041	35400	191.98
2009	Chongqing	4478.35	1919.68	2111.65	67.8	379.23	4194	48225	11084.8	8856.56	244.7	12.4	913.108	522.841	967.41	3308.3	638.08	6530.01	2859	1292.09	125.42	359.2	2453.7	1384	110950	82402	490.89
2009	Sichuan	4462.05	1821.37	2072.88	94.75	473.05	12460	135144	25127.8	15979.4	579.03	55.5	3689.81	1806.06	2952.66	9476.6	2144.13	14151.3	8185	3590.72	322.76	2281.8	15587	5017	249168	486000	1173.07
2009	Guizhou	3005.41	1074.32	1537.57	81.9	311.63	3634	46689	5912.5	4670.2	95.2	44.2	875.204	501.523	1606.42	4780.7	1299.29	3912.68	3537	1372.27	204.13	362.2	2474.19	2663	142561	176167	465.57
2009	Yunnan	3369.34	684.95	2279.02	127.52	277.85	5130	66396	11119.6	8779.63	180.08	59.7	1706.19	850.655	2159.4	6343.9	1672.5	6169.75	4571	1952.34	267.28	408.9	2793.2	3017	206028	394100	678.98
2009	Shaanxi	3437.55	1428.46	1570.16	92.6	346.32	6242	77026	14043.4	8276.64	260	73.6	1337.22	823.6	1832.98	4154.1	876	8169.8	3727	1841.64	220.72	358.5	2448.91	2131	144109	205600	746.57
2009	Gansu	2980.1	994.94	1583.23	34.06	367.87	4350	47483	5903.13	3739.9	114.38	111.2	876.278	587.268	1822.65	3938.6	923.09	3387.56	2555	1246.28	158.95	286.6	1957.76	1775	114000	425800	361.75
2009	Qinghai	3346.15	1081.59	1666.24	117	481.32	927	12910	1791.04	1408.26	18.21	3.52	157.298	61.3081	388.68	514.1	130.4	1081.27	557	486.746	57.85	109.1	745.262	324	60136	722300	90.82
2009	Ningxia	4048.33	1518.94	2111.6	63.08	354.71	1080	18235	2068.42	1928.71	39.28	10.6	243.503	146.782	702.55	1226.7	130.8	1353.31	625	432.362	68.68	111.7	763.023	337	21805	66400	119.99
2009	Xinjiang	3883.1	461.49	3069.57	121.26	230.77	2922	45232	6877.16	3952.06	156.69	53.6	1297.61	898.617	1503.31	4663.8	427.48	4277.05	2159	1346.91	196.78	291.4	1990.55	1299	150683	1660000	462.64
2008	Beijing	10661.9	6389.31	2058.57	1142.8	1071.25	3478	80921	43980.7	23010.7	586	5	303.9	128.105	267	322	63	10488	1771	1959.29	121.774	293.8	2040.47	256	20340	16410.5	839.67
2008	Tianjin	7910.78	4064.95	3097.14	463.39	285.3	2376	42935	9954.16	7689.12	175.62	8.4	268.113	127.667	596.6	446.3	76.3	6354.38	1176	867.725	38.5397	214.7	1491.11	268	12060	11966.5	356.96
2008	Hebei	4795.46	1979.52	2416.22	118.63	281.09	9952	140134	17844.7	9506.74	480.59	175	3505.23	1760.75	9525.4	8713.2	1481.37	16188.6	6989	1881.67	151.898	1402.8	9742.59	4061	149503	188800	1057.91
2008	Shanxi	4097.24	1713.55	1986.38	153.05	244.26	5174	84375	12827.6	6041.89	260.89	19.9	595.92	366.161	2509.9	3726.5	642.6	6938.73	3411	1315.02	109.693	336.6	2337.72	1872	124773	156700	562.48
2008	Inner Mongolia	4656.18	806.48	3218.01	114.9	516.79	4367	65963	6380.54	4564.24	141.35	25	1525.74	716.607	2779.4	6860.8	556.7	7761.8	2444	1454.57	160.718	148.4	1030.65	1166	147288	1183000	466.51
2008	Liaoning	5576.48	2035.53	2931.26	201.29	408.4	8423	149396	18778	12348	436.1	83.7	2476.95	896.932	2042.7	3716.2	700.7	13461.6	4315	2153.43	149.293	1137.2	7897.97	1724	101144	148600	826.7
2008	Jilin	4932.74	810.17	3344.72	183.2	594.66	4749	76835	6433.34	4891.01	159.52	17.9	1614.8	749.2	1800	4998.2	564	6424.06	2734	1180.12	107.336	446.2	3098.9	1279	87099	187400	460.83
2008	Heilongjiang	4855.59	916.76	3163.7	243.57	531.57	5560	100466	9077.5	4593.5	251.2	41.8	2123.43	1142.31	3018.4	12088.4	803.8	8310	3825	1542.3	148.151	301.2	2091.86	1706	150845	473000	605.5
2008	Shanghai	11440.3	8108.32	711.26	849.83	1770.85	3144	80005	33055.1	20294.8	600.06	8.2	280.353	137.518	95.3	388.4	49.38	13698.1	2141	2593.92	78.9711	418.2	2904.44	215	11497	6340.5	971.26
2008	Jiangsu	7356.47	3895.5	2812	253.47	395.5	11326	171084	38063.4	27081.1	775.4	196.7	3590.64	1746.83	3630.9	7510.3	1179.94	30312.6	7762	3247.49	276.16	3690.9	25633.7	3509	140930	107200	1581.86
2008	Zhejiang	9257.93	4587.44	3762.93	437.52	470.04	10122	159858	35481.2	29658.7	576.33	33.3	1780.01	813.098	2343.5	2482.4	645.02	21486.9	5212	2208.58	177.417	2771.9	19251.1	2171	103652	105500	1574.21
2008	Anhui	4202.49	1737.84	2114.24	119.04	231.37	7187	86236	10387	7030.3	296.5	95	2446.51	1197.89	4807.5	8976.6	1592.8	8874.17	6135	1647.13	136.752	798.4	5544.97	3650	148827	140100	562.68
2008	Fujian	6196.07	2421.46	3146.09	179.03	449.49	5318	90282	11916.4	9665.24	290.67	77.2	1965.02	763.015	1112.5	2220.7	632	10823.1	3639	1137.72	80.4268	606.2	4210.12	1806	88607	124000	890.23
2008	Jiangxi	4697.19	1842.36	2552.59	66.55	235.69	6085	72723	7261.96	4613.25	171.66	67.8	1680.5	694.324	2946.4	5330.9	900.1	6480.33	4400	1210.07	147.016	420	2916.94	2580	133815	166900	493.78
2008	Shandong	5641.43	2263.46	2962.96	163.93	251.07	12155	172487	27220.2	20794.7	673.9	223.9	5612.96	2895.68	10350	10764	2378.4	31072.1	9417	2704.66	235.3	2906.9	20188.7	4935	220688	157900	1499.52
2008	Henan	4454.24	1499.93	2699.3	53	202.02	11839	157324	15340.1	10439.7	519	165.4	4669.54	2561.1	9429.3	14147.4	2847	18407.8	9429	2281.61	209.586	1769.4	12288.7	6032	240645	167000	1124.63
2008	Hubei	4656.38	1742.33	2690.83	40.82	182.4	7140	99747	13563.4	8732.27	317.15	113.4	2940.47	1395.76	2797	7298.3	1707.91	11330.4	5711	1650.28	176.701	498.2	3460.05	3130	188366	185900	714.28
2008	Hunan	4512.46	1990.52	2196.61	57.06	268.26	8809	96575	10971.7	7115.28	312.49	89.2	3324.51	1446.87	4021.1	7555	1720.44	11156.6	6380	1765.22	176.375	654	4542.1	3691	184568	211800	769.39
2008	Guangdong	6399.79	3684.47	2001.5	339.47	374.35	14363	249154	55086.6	32507.5	1124.98	116.4	3298.01	1481.69	2093.9	4404.3	1526.66	35696.5	9893	3778.57	192.602	2227.8	15472.3	3496	183155	179725	3688.66
2008	Guangxi	3690.34	1283.39	2190.62	41.76	174.58	4547	66231	7075.02	5110.06	133.48	80.2	2389.79	1106.74	2373.6	5695.6	1528	7171.58	4816	1297.11	139.397	430.5	2989.87	2978	99273	237600	588.3
2008	Hainan	4389.97	808.63	3235.09	53.58	292.68	1225	17526	2350.86	1383.47	30.07	19.2	664.984	274.032	373.1	810.6	221.24	1459.23	854	357.971	55.4118	37.4	259.747	444	18563	35400	160.6
2008	Chongqing	4126.21	1764.64	2016.64	50.9	294.03	4212	46423	8102	6384.03	200.55	11.3	871.387	465.474	903.2	3215.1	652.19	5096.66	2839	1016.01	76.7242	263.7	1831.42	1420	108632	82402	426.99
2008	Sichuan	4121.21	1620.4	2061.7	71.37	367.74	12065	130751	18787.7	11395.4	494.27	58	3903.4	1607.55	2687.5	9438.9	2186.18	12506.2	8138	2948.83	242.609	765.7	5317.86	5094	224482	486000	934.3
2008	Guizhou	2796.93	1002.68	1512.47	63.92	217.86	3960	42108	4750	3581.5	80	41.2	843.796	464.793	1537.5	4619.4	1350.32	3333.4	3596	1053.79	121.711	255.2	1772.39	2689	125365	176167	371.96
2008	Yunnan	3102.6	617.47	2156.8	109.83	218.5	4221	58322	8418.94	6594.33	165.39	58.9	1594.51	780.9	2013.9	6056.2	1678.42	5700.1	4543	1470.24	177.775	329.6	2289.1	3044	203753	394100	577.88
2008	Shaanxi	3136.46	1243.57	1475.01	86.01	331.87	6303	75058	10790.9	6056.82	217.78	69.2	1277.86	775.851	1709.9	4165.8	909	6851.32	3718	1428.52	146.292	328	2277.99	2178	131038	205600	641.65
2008	Gansu	2723.79	867.98	1543.24	19.49	293.08	4183	45785	4745.67	2768.44	97.45	105.2	808.099	529.564	1686.3	3868.6	901.79	3176.11	2551	968.434	107.336	202	1402.91	1783	105638	425800	287.6
2008	Qinghai	3061.24	983.16	1602.74	148.55	326.8	959	12918	1389.58	1033.9	14.11	3.32	153.4	58.738	355.7	513.6	133.95	961.53	554	363.595	42.4407	69.2	480.601	327	56642	722300	84.13
2008	Ningxia	3681.42	1260.04	2032.01	65.73	323.64	1071	17856	1598.17	1414.3	31.79	9.5	227.202	131.139	657.9	1209.7	136.36	1098.51	618	324.606	45.1996	93.2	647.283	340	21008	66400	97.24
2008	Xinjiang	3502.9	422.82	2779.71	121.15	179.23	2567	42310	5424.38	2918.13	152.51	47.8	1176.69	784.192	1375.6	4486.7	421.32	4203.41	2131	1059.36	143.157	234.4	1627.93	1286	146652	1660000	379.87
2007	Beijing	9439.63	5605.65	2303.72	803.22	727.04	3379	77621	37700.2	19861.5	498.1	6.5	272.295	115.479	300.481	295	60.9	9353.32	1676	1649.5	102.511	309.9	2356.48	253	20754	16410.5	704.68
2007	Tianjin	7010.06	3582.67	2957.3	161.95	308.14	2485	41681	8242.07	6543.83	150.91	8	240.744	117.603	604.9	434	76.98	5050.4	1115	674.326	26.795	160.9	1223.48	264	11531	11966.5	303.77
2007	Hebei	4293.43	1754.33	2249.67	115.8	173.64	10048	147219	14474.3	8486.48	332.25	152.2	3075.77	1639.07	9134.53	8652.7	1481.52	13709.5	6943	1506.65	111.974	1194.4	9082.22	4148	147265	188800	847.81
2007	Shanxi	3665.66	1520.95	1860.38	135.8	148.53	4432	79225	10111.9	5514.18	180.36	14.5	498.389	322.648	2440.79	3653.2	638.9	5733.35	3393	1049.92	84.5355	261.3	1986.93	1899	119869	156700	438.38
2007	Inner Mongolia	3953.1	716.86	2786.08	117.06	333.1	5100	65053	4986.06	3803.11	97.75	21.7	1276.44	620.418	2209.27	6761.5	569.3	6091.12	2429	1082.31	108.518	117.9	896.512	1199	138610	1183000	364.36
2007	Liaoning	4773.43	1719.74	2592.2	179.42	282.07	8613	136615	15678	10762.8	308.1	73.3	2128	837.5	1941.69	3703.9	705.7	11023.5	4298	1764.28	121.801	859.2	6533.36	1754	98101	148600	706.37
2007	Jilin	4191.34	711.25	2830.7	283.41	365.98	4866	80385	5277.32	4361.1	116.79	15.1	1359.76	641.5	1678.33	4944	564.6	5284.69	2730	883.76	80.0709	311.2	2366.36	1279	85445	187400	410.27
2007	Heilongjiang	4132.29	773.9	2848.93	196.06	313.41	5906	80926	7657.7	4330.6	155.5	36.9	1700.65	971.941	2785.3	11898.5	798.7	7065	3824	1187.27	106.018	241.8	1838.65	1763	140909	473000	513.06
2007	Shanghai	10144.6	7353.42	753.58	690.06	1347.56	3058	67225	28168.5	18019.4	482.64	7	255.977	126.737	97.6826	390.7	53.71	12188.9	2064	2181.68	62.6016	375.3	2853.78	210	11163	6340.5	830.46
2007	Jiangsu	6561.01	3443.03	2566.36	226.83	324.78	11202	159048	31338	23265.8	577.1	179.9	3064.72	1542.53	3392.44	7407.7	1230.28	25741.2	7723	2553.72	193.633	3106.7	23623.3	3569	133732	107200	1319.65
2007	Zhejiang	8265.15	4009.72	3479.12	362.74	413.56	10012	158942	29030.3	24939.9	441.94	28.3	1597.15	735.918	2331.63	2462.8	680.23	18780.4	5155	1806.79	142.149	2423.5	18428.3	2166	99812	105500	1361.66
2007	Anhui	3556.27	1470.05	1820.86	101.96	163.4	7352	85379	8485.9	6127.9	201.8	83.2	2070.09	1054.01	4535.3	8853.9	1639.7	7364.18	6118	1243.83	103.516	642.9	4888.61	3750	148372	140100	448.02
2007	Fujian	5467.08	2099.92	2813.16	146.92	407.08	5267	85936	10187.4	8265.14	217.36	71.5	1692.16	685.3	1063.08	2191.2	654	9249.13	3612	910.645	61.4904	458.8	3488.72	1837	86926	124000	799.91
2007	Jiangxi	4044.7	1611.45	2212.73	55.97	164.55	6373	72653	5954.42	4083.59	114.06	61.4	1426.93	621.26	2506.32	5245.1	900.8	5500.25	4368	905.058	103.567	347	2638.59	2630	130515	166900	409.11
2007	Shandong	4985.34	1950.78	2700.55	144.32	189.69	13961	181106	22370.5	18151.9	501.72	186.8	4766.23	2604.07	9917.79	10724.4	2460.7	25965.9	9367	2261.85	163.013	2384.1	18128.7	4988	212237	157900	1237.38
2007	Henan	3851.6	1267.7	2398.24	52.66	133	11924	144851	12669.4	9642.6	323.6	150	3879.93	2254.52	8718.71	14087.8	2920	15012.5	9360	1870.61	152.513	1400.9	10652.4	6146	238676	167000	927.67
2007	Hubei	3997.48	1454.5	2379.82	37.7	125.46	7235	104630	11206.4	7770.87	193.7	105.9	2296.84	1152.09	2551.08	7030	1697	9230.68	5699	1277.33	127.574	403	3064.41	3174	183780	185900	584.26
2007	Hunan	3904.2	1712.31	1963.84	39.91	188.13	9055	100527	9155.27	6157.51	201.31	76.4	2632.19	1243.15	3684.43	7390.7	1743.65	9200	6355	1357.03	125.918	545.3	4146.46	3784	175415	211800	635.38
2007	Guangdong	5624.04	3202.13	1838.6	312.6	270.72	15352	241870	48190.9	29326.9	809.31	101.6	2821.24	1328.7	1847.23	4363.1	1562.19	31084.4	9660	3159.57	172.529	1925.6	14642.3	3483	182005	179725	3171.73
2007	Guangxi	3224.05	1128.75	1973.4	29.13	92.77	5285	67024	5801.04	4331.03	99.99	67.4	2026.22	970.545	2127.2	5594.4	1521	5955.65	4768	985.943	89.8179	343	2608.17	3040	94202	237600	481.24
2007	Hainan	3791.37	665.16	2870.4	66.11	189.7	1231	16814	1872.61	1228.04	22.64	16.2	548.324	224.171	328.53	754.3	221.43	1223.28	845	245.197	22.9619	29.6	225.078	446	17789	35400	124.85
2007	Chongqing	3509.29	1559.3	1639.82	43.76	266.41	3963	43766	6662.36	5197.08	124.68	10.4	720.726	401.482	860.31	3134.7	658.52	4122.51	2816	768.389	55.9657	190.6	1449.32	1455	104705	82402	366.62
2007	Sichuan	3546.69	1438.68	1863.31	61.1	183.6	12826	132141	14089	9416.16	335.8	53.5	3377	1316.6	2523.05	9278.2	2266.22	10505.3	8127	1759.13	175.654	596.4	4535.03	5234	189395	486000	782.89
2007	Guizhou	2373.99	846.85	1320.06	46.69	160.39	3948	43353	3838.7	3145	59	36.4	697.017	392.201	1411.74	4464.5	1388.02	2741.9	3632	795.399	87.5347	199.7	1518.52	2700	123247	176167	292.7
2007	Yunnan	2634.09	521.63	1910.18	86.41	115.88	5038	62196	7170.87	5733	112	56	1331.7	683.8	1861.91	5801.9	1684.7	4741.31	4514	1135.22	127.598	315.2	2396.78	3088	200333	394100	469.97
2007	Shaanxi	2644.69	1036.18	1346.29	73.3	188.91	6313	73774	8583.19	5170.81	150.5	61.4	1002.85	629.34	1576.07	4044.7	933	5465.79	3708	1053.97	100.087	246.2	1872.1	2226	121297	205600	530.9
2007	Gansu	2328.92	716.43	1426.86	23.2	162.43	4482	41877	3764.95	2448.16	70.36	75.7	686.099	458.728	1577.27	3759	886.48	2702.4	2548	675.337	84.7431	126.7	963.427	1790	100612	425800	219.31
2007	Qinghai	2683.78	790.88	1477.32	127.93	287.64	976	12665	1105.21	882.13	10.74	3.01	121.252	49.1608	348.56	516.7	132.26	783.61	552	282.199	29.2656	39.1	297.316	331	52626	722300	54.02
2007	Ningxia	3180.84	1021.37	1862.11	58.09	239.27	1076	16901	1288.19	1196.54	23.98	7.7	182.948	111.121	629.78	1189.8	141.5	889.2	610	241.855	27.9206	72.1	548.248	341	20562	66400	79.9
2007	Xinjiang	3182.97	330.75	2625.66	116.54	110.02	3224	46266	4638.41	2767.13	105.6	40	1063.5	767	1274.74	4202.6	417.73	3523.16	2095	795.154	98.4255	191.6	1456.93	1275	145219	1660000	304.64
2006	Beijing	8275.47	5047.39	1957.09	678.81	592.19	3301	69197	33793.3	18131.6	411.53	6	269.973	109.33	325.51	319.5	60.3	7870.28	1601	1296.84	60.9114	284	2263.99	248	20503	16410.5	503.49
2006	Tianjin	6227.94	3247.92	2707.35	126.37	146.29	2418	39754	6839.2	5415.72	105.18	7.1	270.985	105.447	608.42	429.8	81.11	4359.15	1075	543.122	16.0785	141.5	1128.01	261	11316	11966.5	225.38
2006	Hebei	3801.82	1514.68	2039.64	107.72	139.78	10232	136032	12675.9	7480.19	253.37	135	2771.83	1394.72	8795.77	8713.9	1524.89	11660.4	6898	1180.36	70.6324	1067	8505.91	4246	143778	188800	638.54
2006	Shanxi	3180.92	1374.34	1622.86	74.51	109.21	6396	89265	8655.98	4878.66	140.98	12.6	512.395	303.974	2364.75	3471.3	639.7	4752.54	3375	915.57	54.1743	200	1594.36	1923	112930	156700	329.76
2006	Inner Mongolia	3341.88	590.7	2406.21	84.81	260.16	5288	63354	4075.29	3240.02	71.95	18.9	1085.86	532.403	2065.64	6590	565.3	4791.48	2415	812.133	87.6707	98.3	783.628	1231	128762	1183000	254.24
2006	Liaoning	4090.4	1499.47	2210.84	141.8	238.3	6791	120201	14103	9456	254.5	64.9	1841.31	715.106	1995.3	3627.2	716.2	9251.15	4271	1422.75	75.7242	711.8	5674.33	1752	97786	148600	559.76
2006	Jilin	3641.13	605.11	2556.7	187.74	291.58	5013	83408	5071.82	3921.57	90.61	13.7	1155.5	597.022	1572.33	4815.2	565.2	4275.12	2723	718.359	54.3569	228.2	1819.16	1281	84444	187400	336.72
2006	Heilongjiang	3552.43	654.86	2521.51	145.69	230.38	5710	90074	7032.7	4028.1	157.2	32.5	1387.74	787.45	2570.6	11678.3	806.1	6188.9	3823	968.525	80.7931	195.6	1559.28	1778	139335	473000	406.81
2006	Shanghai	9138.65	6685.98	767.71	558.17	1126.8	2544	60564	24924.7	15968.9	407.04	5.1	237.009	119.989	97.23	401.4	55.33	10366.4	1964	1795.57	41.7479	402.5	3208.65	205	10392	6340.5	553.49
2006	Jiangsu	5813.23	3104.77	2271.37	178.51	258.58	10389	149174	26722.8	19383.7	502.83	159.6	2707.06	1389.61	3278.53	7385.2	1323.88	21645.1	7656	2013.25	122.498	2589.6	20643.8	3632	126972	107200	997.38
2006	Zhejiang	7334.81	3575.14	3084.28	311.6	363.8	9889	150388	25005.9	20757.8	363	26	1514.56	712.539	2293	2511.4	717.81	15742.5	5072	1471.86	101.87	2160.9	17226.3	2166	95310	105500	1034.33
2006	Anhui	2969.08	1184.11	1617.76	52.78	114.43	7485	86165	7177.9	5205.2	164.6	81.2	1779.93	905.559	4239.93	8790	1741	6148.73	6110	940.233	55.4897	483.4	3853.57	3843	147611	140100	355.16
2006	Fujian	4834.75	1855.53	2481.62	113.52	384.09	5221	82705	9109.38	6598.89	174.35	64.5	1496.35	628.674	1031.54	2236.4	689	7614.55	3585	728.697	39.1818	289.4	2307.04	1850	86560	124000	631.94
2006	Jiangxi	3459.53	1441.34	1863.5	35.13	119.57	6223	68927	5275.36	3501.16	98.2	55.1	1228.32	556.924	2137.09	5280.9	907.4	4670.53	4339	696.436	56.554	308.2	2456.91	2661	128236	166900	318.31
2006	Shandong	4368.33	1671.54	2409.78	127.6	159.4	14163	192091	19973.8	16135.9	396.22	161.5	4056.58	2221.38	9555.28	10754.1	2527	22077.4	9309	1833.44	108.376	2395.9	19099.6	5018	204910	157900	968.46
2006	Henan	3261.03	1022.74	2108.26	40.37	89.66	11881	150795	11492.5	8567.33	252.31	145.7	3589.69	1996.16	8309.13	13995.5	3050	12496	9392	1440.09	76.0085	1063.9	8481.2	6342	236351	167000	717.34
2006	Hubei	3419.35	1199.16	2095.15	25.91	99.13	7191	102417	9709.99	6696.09	160.8	97.7	1871	1018.76	2263.15	6900.6	1694.7	7581.32	5693	1047	70.4517	305	2431.4	3199	181791	185900	457.79
2006	Hunan	3389.62	1449.65	1743.39	42.49	154.09	9076	100049	7799.5	5233.6	147.82	37.2	2131.91	1023.51	3437.15	7289.7	1790.46	7568.89	6342	1064.52	84.3222	457.1	3643.91	3887	171848	211800	491.1
2006	Guangdong	5079.78	2906.15	1693.64	220.87	259.12	15457	230919	42775.3	24989.4	607.9	90.9	2678.26	1261.06	1814.66	4382.5	1562.17	26204.5	9442	2553.34	115.707	1419.7	11317.6	3442	178387	179725	2657.14
2006	Guangxi	2770.48	974.32	1705.75	22.45	69.96	5391	66011	5029.47	3636.9	80.57	59	1648.07	829.433	2011.03	5557.3	1521	4828.51	4719	729.517	53.2348	250.9	2000.12	3084	90318	237600	385.92
2006	Hainan	3255.53	555.72	2486.94	49.44	163.43	1230	19560	1560.3	1123.34	17.72	15.8	543.899	214.604	298.37	699.4	218.76	1052.85	836	174.537	11.8418	26.9	214.441	451	17577	35400	97.76
2006	Chongqing	2873.83	1309.91	1349.57	27.29	187.07	5004	48374	5587.5	4443.84	93.24	9.8	637.24	340.951	820.01	3073.9	664.35	3491.57	2808	594.254	38.6473	155.4	1238.82	1497	100299	82402	276.47
2006	Sichuan	3002.38	1219.51	1586.54	52.84	143.5	13352	128448	11943.6	8003.13	240.2	45.7	2602.1	1075.08	2344.87	9341.9	2306.9	8637.81	8169	1347.4	113.148	485.5	3870.31	5367	164688	486000	590.69
2006	Guizhou	1984.62	715.49	1112.81	36.93	119.38	3899	41499	3316	2708.5	49.2	30.5	610.616	354.576	1207.19	4449.4	1487.4	2282	3690	610.641	61.5516	144.6	1152.72	2725	113278	176167	223.47
2006	Yunnan	2250.46	441.81	1631.6	82.19	94.85	2985	62124	6131.25	4803.51	95.29	44.8	1209.76	630.194	1763.98	5776.2	1696.95	4006.72	4483	893.582	83.8568	206.8	1648.57	3116	198496	394100	327.7
2006	Shaanxi	2260.19	848.26	1219.33	52.56	140.04	6416	73441	7452.53	4463.21	116.2	51.6	818.739	531.619	1452.43	3983.5	956	4523.74	3699	824.181	81.7263	195	1554.5	2274	113303	205600	424.49
2006	Gansu	2134.05	637.37	1291.85	52.56	152.27	4528	41518	3341.27	2131.34	56.86	63.5	561.356	395.437	1466.34	3658.7	886.08	2276.7	2547	528.595	52.7754	98.7	786.817	1796	95642	425800	167.24
2006	Qinghai	2358.37	653.3	1374.36	100.66	230.05	984	12241	903.72	729.83	8.72	2.84	100.604	38.0669	335.07	517.2	139.15	641.58	548	214.663	16.9067	23.9	190.526	333	47726	722300	39.96
2006	Ningxia	2760.14	823.09	1662.07	53.35	221.63	1089	16195	1140.31	993.85	19.24	6.5	152.183	89.1555	592.2	1109.3	140.1	710.76	604	193.209	21.2857	60	478.308	344	19903	66400	59.92
2006	Xinjiang	2737.28	254.07	2323.01	58.69	101.51	3342	46594	4068.9	2481.24	85.41	34	883.5	638.6	1195.5	4176.6	414.45	3045.26	2050	678.472	46.4519	149.1	1188.6	1272	143736	1660000	228.8
