# Supplementary material for: Financial inclusion and farmers’ income increase: Effects and realization mechanism
Source: PLoS One. 2025 Jun 23;20(6):e0324815. doi: 10.1371/journal.pone.0324815 (PMC12184949; doi:10.1371/journal.pone.0324815)
Supplement: S2 Data — (XLS) [file pone.0324815.s002.xls]

## Sheet: Sheet1
Year	Province	REV	WREV	FREV	PREV	TREV	IFI1	IFI2	IFI3	IFI	IFI1（Entropy）	IFI2（Entropy）	IFI3（Entropy）	IFI（Entropy）	AIS	APL	API	AHL	AGRI	IDS	PDE	GEP	OPE	INF
2022	Beijing	0.0347538	0.0249281	0.0018496	0.00355583	0.00442031	0.387908	1	0.820442	0.522614	0.00827126	0.016514	0.00671699	0.0107687	0.358116	0.169125	0.274538	0.0885217	0.178543	0.99732	0.133085	0.1795	1.21879	1.36271
2022	Tianjin	0.0290178	0.0162783	0.00667943	0.00114612	0.00491396	0.302317	0.401849	0.447869	0.343942	0.00636352	0.00682564	0.0037977	0.0061886	0.473182	0.0678161	0.435903	0.198384	0.159559	0.983257	0.113902	0.167358	1.26058	1.27277
2022	Hebei	0.0193642	0.0101078	0.00640268	0.000416536	0.00243711	0.0712418	0.171858	0.414316	0.127777	0.00138936	0.00280455	0.00325714	0.00208935	0.46217	0.052544	0.501091	0.598146	0.214317	0.895911	0.0393008	0.219626	0.423374	1.1081
2022	Shanxi	0.0163227	0.00727241	0.00426751	0.000231586	0.00455118	0.0664343	0.187205	0.322936	0.123143	0.001263	0.0030599	0.00251977	0.00201016	0.599972	0.0452978	0.232247	0.376944	0.167211	0.947724	0.0222144	0.229169	0.16184	0.928329
2022	Inner Mongolia	0.0196409	0.00379458	0.0107183	0.000500484	0.00462762	0.0286623	0.177688	0.180593	0.0855252	0.000471751	0.00289622	0.00138972	0.00138104	0.426055	0.0846739	0.493913	0.0882081	0.147714	0.885412	0.00202959	0.254234	0.146961	0.182735
2022	Liaoning	0.019908	0.00744183	0.00883085	0.000423359	0.00321192	0.0892549	0.202478	0.40052	0.147354	0.00175905	0.0033088	0.00316231	0.00244402	0.24068	0.04283	0.49922	0.205502	0.130761	0.910351	0.0282436	0.216097	1.20036	0.882002
2022	Jilin	0.0181345	0.0039846	0.0110582	0.000459769	0.00263193	0.0534645	0.181849	0.458711	0.121841	0.00099719	0.00296661	0.00363522	0.00197625	0.324336	0.0617852	0.489007	0.145677	0.137603	0.870767	0.0125293	0.309407	0.650471	0.585706
2022	Heilongjiang	0.0185774	0.00341684	0.00969843	0.0013101	0.00415199	0.034172	0.161008	0.434565	0.101999	0.000578109	0.00265089	0.0035064	0.00162784	0.748306	0.10143	0.467633	0.150263	0.186812	0.772977	0.0065518	0.342871	0.760551	0.357205
2022	Shanghai	0.0397294	0.0246442	0.00221195	0.00137208	0.0115012	0.889525	0.770649	0.654248	0.81443	0.0201872	0.0129993	0.0053395	0.0159507	0.509528	0.03606	0.129373	0.471745	0.159565	0.997828	0.390348	0.21036	1.89178	2.05107
2022	Jiangsu	0.0284865	0.013977	0.00735315	0.000974372	0.00618198	0.154453	0.354678	0.29409	0.223385	0.00317312	0.00588634	0.00229801	0.00394899	0.487077	0.060588	0.505259	0.590756	0.22121	0.959639	0.079431	0.121272	0.816488	1.47388
2022	Zhejiang	0.037565	0.0226873	0.00914854	0.00117691	0.0045523	0.161636	0.378021	0.425843	0.244093	0.00331022	0.00636734	0.00354918	0.00434008	0.328172	0.256324	0.40403	0.203643	0.265303	0.970086	0.0623412	0.154638	0.611807	1.1651
2022	Anhui	0.0195749	0.00686117	0.00722767	0.00042795	0.00505809	0.065672	0.161426	0.253031	0.110098	0.00129291	0.00262425	0.00195981	0.00181291	0.318783	0.0719933	0.421419	0.434952	0.190621	0.921996	0.043733	0.186031	0.505745	1.69855
2022	Fujian	0.0249866	0.0113609	0.00912819	0.000518881	0.00397867	0.0723363	0.232523	0.176573	0.128125	0.00140588	0.00381909	0.00135747	0.0021887	0.0922612	0.0551988	0.565054	0.212111	0.129014	0.942079	0.0337742	0.107159	0.498981	0.910309
2022	Jiangxi	0.019936	0.0088842	0.00632223	0.00037698	0.00435264	0.0512118	0.159273	0.260935	0.100932	0.00096677	0.00258671	0.00203442	0.00163204	0.284346	0.0956697	0.29921	0.389388	0.186839	0.923572	0.02713	0.227253	0.338038	1.2625
2022	Shandong	0.0221099	0.0110459	0.00750518	0.000532025	0.00302679	0.106444	0.189422	0.251133	0.143736	0.00214966	0.00308787	0.00194474	0.00243036	0.426139	0.0504483	0.581336	0.573969	0.212261	0.927963	0.0643635	0.138716	1.96294	1.84775
2022	Henan	0.0186973	0.00702539	0.00603314	0.000261955	0.00537678	0.0799165	0.128784	0.230982	0.107628	0.00160939	0.00210072	0.00180996	0.00179551	0.727034	0.0594532	0.403955	0.577435	0.224184	0.905161	0.0591138	0.173555	0.112933	1.66157
2022	Hubei	0.0197095	0.00641758	0.00812999	0.000282291	0.0048796	0.0517739	0.197153	0.234613	0.110014	0.000995002	0.00322117	0.0018246	0.00182823	0.32181	0.055755	0.476512	0.585459	0.202624	0.907198	0.0314363	0.160489	0.316435	1.62549
2022	Hunan	0.0195463	0.0076313	0.00696125	0.000283397	0.00467032	0.0518817	0.146174	0.210833	0.0937021	0.000990897	0.00237791	0.00163095	0.00152569	0.365525	0.0855846	0.469744	0.549824	0.22257	0.905431	0.0311804	0.184745	0.340517	1.14457
2022	Guangdong	0.0235978	0.0135602	0.00575926	0.0008688	0.0034095	0.118916	0.297818	0.388659	0.192361	0.00243554	0.00489228	0.00307266	0.00331969	0.359609	0.0467935	0.352913	0.337879	0.156937	0.95864	0.0704243	0.143535	1.25756	1.24123
2022	Guangxi	0.0174327	0.00592193	0.00698231	0.000429702	0.00409875	0.0357035	0.113404	0.251881	0.0770644	0.000656769	0.00183093	0.00197427	0.00120804	0.577192	0.0687117	0.398335	0.302637	0.183237	0.837656	0.0212416	0.224073	2.48243	0.725552
2022	Hainan	0.0191174	0.00776478	0.00772236	0.000328835	0.00330139	0.0606224	0.151836	0.273492	0.105654	0.00116359	0.00246671	0.00213061	0.0017125	0.506326	0.0312602	0.710092	0.311591	0.172179	0.792057	0.0290113	0.307613	55.938	1.17759
2022	Chongqing	0.0193127	0.00692101	0.00623469	0.00047631	0.00568065	0.0618745	0.217649	0.28312	0.125891	0.00121445	0.00355624	0.00221797	0.00210758	0.675205	0.0438648	0.341483	0.104767	0.128168	0.930928	0.0389918	0.167969	0.360215	2.25889
2022	Sichuan	0.0186724	0.00584389	0.00704471	0.000627701	0.00515606	0.0473761	0.174926	0.327518	0.107753	0.000865134	0.00285106	0.00255849	0.00172956	0.546473	0.0412317	0.322158	0.135152	0.125511	0.894902	0.0172305	0.209951	0.317876	0.834136
2022	Guizhou	0.0137067	0.00558468	0.00421866	0.000116578	0.00378675	0.0365157	0.119505	0.263731	0.0802483	0.000674609	0.00193189	0.00214485	0.00127247	0.826663	0.0371334	0.339542	0.307193	0.167358	0.858108	0.0218883	0.29018	0.716153	1.18987
2022	Yunnan	0.0151469	0.00492843	0.00737908	0.000229524	0.00260988	0.0210219	0.115995	0.195323	0.0643096	0.000362044	0.00187408	0.00150529	0.00100165	0.512843	0.0477193	0.29746	0.16189	0.131337	0.861429	0.0119081	0.231393	0.550322	0.802058
2022	Shaanxi	0.0157043	0.00649732	0.00470223	0.000258766	0.00424602	0.0499964	0.19539	0.284246	0.112145	0.000919019	0.00318681	0.00220661	0.00182405	0.935192	0.042683	0.398859	0.351571	0.184841	0.921416	0.0192412	0.206299	0.411496	0.902757
2022	Gansu	0.0121652	0.00349807	0.00543538	0.000160864	0.00307083	0.0265066	0.13848	0.414593	0.0893724	0.0004231	0.00224402	0.00337313	0.00139325	0.823681	0.0305069	0.339127	0.451607	0.185347	0.864716	0.00585251	0.380049	0.246188	0.369289
2022	Qinghai	0.0144562	0.00475135	0.00558591	0.000380187	0.0037388	0.0225369	0.158962	0.33363	0.0876653	0.000331413	0.00258613	0.00266368	0.0013649	0.203869	0.0632243	0.433507	0.0285247	0.0995677	0.894684	0.000823757	0.547103	0.201218	0.121453
2022	Ningxia	0.0164303	0.00607931	0.00665626	0.000369412	0.00332532	0.0413816	0.178129	0.310854	0.103662	0.000730857	0.00290251	0.00246387	0.00166105	0.49214	0.0903678	0.402044	0.230508	0.179468	0.919619	0.0109639	0.31321	0.403332	0.577519
2022	Xinjiang	0.0165499	0.00539886	0.00711687	0.000526271	0.00350791	0.0157847	0.164282	0.289393	0.0817966	0.000215025	0.00267383	0.00225814	0.00127849	0.854439	0.0676842	0.445993	0.404663	0.213132	0.858567	0.00155843	0.385282	0.233539	0.134408
2021	Beijing	0.0333027	0.0234338	0.0018739	0.0034429	0.0045522	0.383639	0.910074	0.769911	0.514794	0.00816636	0.0150317	0.00625428	0.010168	0.290553	0.216019	0.314226	0.128121	0.213141	0.997234	0.13339	0.178922	1.14901	1.3601
2021	Tianjin	0.0279545	0.0157492	0.0061618	0.0012797	0.0047639	0.30373	0.375238	0.427526	0.335656	0.00639436	0.00637098	0.00365866	0.00603913	0.415731	0.0755736	0.429176	0.203705	0.161336	0.985645	0.114737	0.200863	4.19974	1.27917
2021	Hebei	0.0181789	0.0094967	0.0060165	0.0003905	0.0022752	0.0731021	0.129385	0.304122	0.109038	0.0014264	0.00210865	0.00240329	0.00177357	0.444993	0.0598691	0.46796	0.591812	0.215431	0.900216	0.0394492	0.219062	0.375993	1.0973
2021	Shanxi	0.0153083	0.0068596	0.0039588	0.000216	0.0042739	0.066596	0.216789	0.405491	0.137112	0.00126656	0.00370163	0.0038059	0.00238532	0.576912	0.0516785	0.219521	0.369634	0.168017	0.943033	0.022208	0.223399	0.254174	0.922889
2021	Inner Mongolia	0.0183368	0.0036027	0.0099801	0.0004735	0.0042806	0.0287157	0.161197	0.188753	0.081608	0.000472482	0.00262477	0.00145585	0.00130109	0.379628	0.0899935	0.451188	0.0310532	0.132112	0.891529	0.00202874	0.255412	0.190581	0.179715
2021	Liaoning	0.0192166	0.0071085	0.0086674	0.0003972	0.0030436	0.0887723	0.191957	0.401405	0.144051	0.0017471	0.00313285	0.00317159	0.00238115	0.2776	0.0477651	0.471091	0.214314	0.137193	0.910753	0.028459	0.213138	1.07657	0.885517
2021	Jilin	0.0176417	0.0043018	0.0101613	0.0003879	0.0027907	0.0532089	0.169659	0.414005	0.115557	0.000990263	0.00276897	0.00328497	0.00186335	0.246528	0.0685096	0.448864	0.156081	0.134986	0.882604	0.0126734	0.279313	0.700937	0.579997
2021	Heilongjiang	0.0178893	0.0033223	0.0093535	0.0011094	0.004104	0.0349232	0.151206	0.432619	0.0995341	0.000594262	0.00249132	0.00355736	0.00159096	0.7275	0.109752	0.461447	0.145304	0.190039	0.767259	0.00660677	0.343084	0.751848	0.355929
2021	Shanghai	0.0385207	0.0249719	0.0024131	0.0012764	0.0098593	0.884696	0.713756	0.621279	0.78479	0.0200738	0.0119385	0.00502573	0.0155021	0.49309	0.0354106	0.133267	0.600051	0.173408	0.997686	0.392556	0.195091	1.81461	2.06332
2021	Jiangsu	0.0267908	0.0131092	0.0070224	0.0009495	0.0057097	0.153489	0.319731	0.270337	0.211643	0.00315215	0.00527698	0.00210173	0.00371338	0.482327	0.0613528	0.479482	0.541856	0.214111	0.959417	0.0793377	0.125341	0.793324	1.47421
2021	Zhejiang	0.0352474	0.0214338	0.0085272	0.0010815	0.0042049	0.157894	0.336895	0.390824	0.228476	0.00322655	0.00561705	0.00319325	0.00400387	0.334798	0.230889	0.391796	0.193126	0.247307	0.969951	0.0619905	0.149826	0.5856	1.17427
2021	Anhui	0.0183717	0.0063727	0.0067953	0.0003917	0.004812	0.0653826	0.144206	0.226629	0.102835	0.00128653	0.00234373	0.00175089	0.00169117	0.316301	0.0756265	0.402667	0.40476	0.186995	0.921772	0.0436331	0.176704	0.487776	1.69458
2021	Fujian	0.0232289	0.0105162	0.0085863	0.0004665	0.0036599	0.0711388	0.207413	0.165369	0.119501	0.00138074	0.00339326	0.00126524	0.00202404	0.070388	0.0631223	0.543298	0.211403	0.130459	0.940632	0.0337661	0.106631	0.445693	0.895409
2021	Jiangxi	0.0186842	0.0082797	0.0060433	0.0003364	0.0040247	0.0514871	0.143746	0.252536	0.095967	0.000971684	0.00233118	0.00196317	0.00154213	0.273348	0.102673	0.2776	0.333671	0.179446	0.921191	0.0270641	0.228864	0.330637	1.26484
2021	Shandong	0.0207939	0.0104301	0.0070663	0.0004993	0.0027982	0.106038	0.172272	0.233418	0.137019	0.00214157	0.00280743	0.00180798	0.00231688	0.414831	0.0578581	0.548186	0.548817	0.211907	0.927445	0.0644079	0.14096	1.26769	1.82485
2021	Henan	0.0175333	0.006695	0.0056052	0.0002526	0.0049805	0.0821564	0.120044	0.21853	0.105386	0.00165373	0.0019593	0.00172427	0.00176259	0.704323	0.0705768	0.385703	0.480061	0.21752	0.904548	0.0591796	0.166153	0.115253	1.62617
2021	Hubei	0.018259	0.0059486	0.0075529	0.0002539	0.0045037	0.0519106	0.181967	0.230579	0.105529	0.00099713	0.00297253	0.00179857	0.00174479	0.32798	0.0518665	0.448419	0.54675	0.194199	0.906792	0.0313609	0.158633	0.300175	1.59721
2021	Hunan	0.0182952	0.007165	0.0065302	0.0002615	0.0043385	0.0502835	0.13132	0.193798	0.0870026	0.000960182	0.00213536	0.00149934	0.0014129	0.302209	0.0907928	0.447349	0.520909	0.215506	0.906153	0.0312653	0.180741	0.330116	1.1423
2021	Guangdong	0.022306	0.012765	0.0054388	0.0007953	0.0033068	0.118115	0.272087	0.362368	0.183011	0.00242004	0.00445904	0.00284692	0.00314091	0.33808	0.0504017	0.336091	0.315437	0.152609	0.959768	0.0705745	0.146716	1.20788	1.24071
2021	Guangxi	0.0163629	0.0055361	0.0063912	0.0003851	0.0040505	0.036662	0.103502	0.24267	0.0740354	0.000673705	0.00167021	0.00189101	0.00115417	0.558582	0.0743059	0.388622	0.29674	0.184207	0.837698	0.0211995	0.234694	2.34843	0.676083
2021	Hainan	0.0180763	0.0075464	0.0070719	0.0002587	0.0031993	0.0644737	0.144855	0.272077	0.105922	0.00123015	0.00235076	0.00211988	0.00170957	0.448901	0.0259767	0.678734	0.257822	0.154184	0.806276	0.0288136	0.304449	45.1063	1.15948
2021	Chongqing	0.0180996	0.0063864	0.0061098	0.0004463	0.005157	0.063463	0.205525	0.2766	0.123055	0.0012418	0.00335408	0.00216444	0.00204962	0.641435	0.0472402	0.32673	0.0936955	0.125489	0.931096	0.0389796	0.173337	0.308767	2.23424
2021	Sichuan	0.0175753	0.0055138	0.0066514	0.0005866	0.0048235	0.0388157	0.157196	0.302666	0.0954757	0.000696533	0.00256323	0.00236489	0.0015188	0.501519	0.0475465	0.309957	0.132692	0.125619	0.894861	0.0172263	0.208273	0.285851	0.82078
2021	Guizhou	0.0128561	0.0053308	0.003912	0.0001245	0.0034888	0.036149	0.109187	0.244142	0.0755185	0.000667761	0.00176139	0.00194511	0.00118761	0.803836	0.0519268	0.317302	0.29991	0.173811	0.860572	0.0218656	0.285403	0.3116	1.1761
2021	Yunnan	0.0141973	0.0046973	0.0068756	0.0002112	0.0024131	0.0210349	0.10669	0.190697	0.061233	0.00036096	0.00172221	0.00146599	0.000946407	0.500077	0.0476494	0.282932	0.154518	0.127882	0.857434	0.0119005	0.244388	0.389987	0.763485
2021	Shaanxi	0.0147448	0.0061035	0.0044331	0.0002481	0.00396	0.049283	0.177049	0.282997	0.106426	0.000904747	0.0028851	0.00219796	0.00171651	0.896982	0.0464577	0.377888	0.345103	0.184396	0.91915	0.0192315	0.203658	0.42323	0.892094
2021	Gansu	0.0114328	0.003337	0.0051245	0.0001496	0.0028217	0.0267369	0.130436	0.428302	0.0879546	0.000427528	0.00211167	0.00351743	0.00137073	0.802908	0.0348692	0.308211	0.463472	0.186994	0.866771	0.00584782	0.393678	0.263267	0.367737
2021	Qinghai	0.0136042	0.0047965	0.0053042	0.0003757	0.0031278	0.0214886	0.149773	0.336898	0.0845845	0.000309859	0.00243144	0.00270807	0.00130819	0.121567	0.064122	0.409789	0.0324289	0.0916938	0.894639	0.000822373	0.554152	0.196633	0.119274
2021	Ningxia	0.0153366	0.0056887	0.0061374	0.0003525	0.0031581	0.0414916	0.166515	0.327519	0.101578	0.000733257	0.00271196	0.0026335	0.00162161	0.503405	0.12983	0.374404	0.239556	0.205512	0.919422	0.0109187	0.315745	0.399447	0.565914
2021	Xinjiang	0.0155753	0.0047102	0.007285	0.0003533	0.0032268	0.0156643	0.150812	0.296208	0.0783896	0.000213123	0.00245465	0.0023318	0.00121516	0.834772	0.0766091	0.428378	0.35327	0.209239	0.852599	0.00155964	0.336401	0.229263	0.130919
2020	Beijing	0.0301257	0.0211738	0.0016126	0.0031033	0.0042359	0.385288	0.850459	0.803533	0.512859	0.00819083	0.0140522	0.00660026	0.00990506	0.173389	0.128817	0.338158	0.187446	0.1642	0.997019	0.13339	0.19711	1.2359	1.35669
2020	Tianjin	0.0256906	0.0143845	0.0055684	0.0014509	0.0042867	0.31445	0.360327	0.464646	0.340808	0.00665663	0.00607536	0.00403889	0.00613399	0.349262	0.0686043	0.414206	0.231224	0.156128	0.985076	0.115907	0.223758	1.50057	1.37142
2020	Hebei	0.016467	0.0085984	0.0055172	0.0003516	0.0019998	0.0723346	0.14619	0.412006	0.120726	0.00141181	0.00239422	0.00329807	0.00197266	0.412901	0.0558501	0.446663	0.555608	0.204703	0.892834	0.0395339	0.249201	0.429386	1.08441
2020	Shanxi	0.013878	0.0063472	0.0036136	0.0002048	0.0037124	0.0684523	0.154138	0.425128	0.121421	0.00130609	0.00252004	0.00335658	0.00196351	0.534343	0.0464506	0.198268	0.383615	0.162353	0.94637	0.0222719	0.289536	0.36183	0.921015
2020	Inner Mongolia	0.0165669	0.0033529	0.0088277	0.0004982	0.0038881	0.028689	0.158382	0.24396	0.085089	0.000474739	0.0025896	0.00192831	0.00135086	0.371363	0.0871022	0.4126	0.0336321	0.127798	0.883344	0.00203128	0.303584	0.222896	0.177698
2020	Liaoning	0.0174503	0.0065113	0.0078747	0.0002969	0.0027675	0.0913792	0.186625	0.442938	0.146712	0.00180566	0.00304441	0.00352147	0.00242866	0.272211	0.0421877	0.438839	0.241312	0.136087	0.909034	0.0286339	0.239466	1.14165	0.880882
2020	Jilin	0.016067	0.0040188	0.0091411	0.0003645	0.0025426	0.0530912	0.159592	0.423433	0.113114	0.000986831	0.00260864	0.00339703	0.0018233	0.18664	0.0625573	0.425577	0.142231	0.121412	0.873856	0.0128015	0.335234	0.396656	0.575496
2020	Heilongjiang	0.0161684	0.0031522	0.0084525	0.0008477	0.0037161	0.0356032	0.140452	0.441	0.0973034	0.000609028	0.00231786	0.0036989	0.0015603	0.711676	0.101923	0.457512	0.132681	0.181373	0.749002	0.00670402	0.397811	0.848926	0.355431
2020	Shanghai	0.0349113	0.0210672	0.001944	0.0012069	0.0106932	0.882837	0.645826	0.626852	0.755834	0.02004	0.0106986	0.00502866	0.0150786	0.380976	0.0286461	0.141135	0.52511	0.153739	0.997324	0.392398	0.209354	1.84177	2.03722
2020	Jiangsu	0.0241985	0.011789	0.0064445	0.0008951	0.0050698	0.146943	0.293658	0.286331	0.201726	0.00301776	0.0048355	0.00223426	0.00351251	0.436415	0.0563725	0.469194	0.527536	0.20497	0.955834	0.0790765	0.133194	0.91973	1.47482
2020	Zhejiang	0.0319305	0.0195097	0.0076006	0.0009492	0.003871	0.155882	0.309456	0.409912	0.221114	0.003183	0.00511269	0.00331489	0.00383065	0.289376	0.249489	0.390931	0.17153	0.249184	0.966428	0.0613081	0.156036	0.629071	1.16664
2020	Anhui	0.0166202	0.0058386	0.0062226	0.0003343	0.0042247	0.0648017	0.134384	0.240884	0.100674	0.00127547	0.00218622	0.0018727	0.00164911	0.261707	0.0705942	0.38201	0.387726	0.174654	0.917667	0.043576	0.193213	0.575428	1.68796
2020	Fujian	0.0208803	0.009411	0.0075098	0.0003929	0.0035666	0.072982	0.189115	0.168793	0.115829	0.00141778	0.00308271	0.00128988	0.00194586	0.0814239	0.0543882	0.519711	0.212044	0.124949	0.937766	0.0335565	0.118807	0.495343	0.888048
2020	Jiangxi	0.0169808	0.0073012	0.005866	0.0002791	0.0035346	0.0511572	0.13296	0.283597	0.0948758	0.000965292	0.00215635	0.00221252	0.00151316	0.256215	0.0949281	0.25793	0.267557	0.159608	0.91275	0.0270761	0.259778	0.357334	1.26208
2020	Shandong	0.0187532	0.0075909	0.0080948	0.0004852	0.0025823	0.105194	0.161271	0.258578	0.135219	0.00212446	0.00263479	0.00202746	0.00227899	0.415197	0.0677839	0.500558	0.56946	0.218451	0.926653	0.0643762	0.153612	1.1387	1.81643
2020	Henan	0.0161079	0.0061534	0.0051749	0.0002377	0.0045419	0.0805581	0.114884	0.22776	0.103561	0.00162385	0.00188252	0.00183536	0.00173529	0.709397	0.0702447	0.363522	0.422541	0.20737	0.902654	0.0595269	0.188604	0.140338	1.61839
2020	Hubei	0.0163059	0.0052716	0.0067454	0.0002144	0.0040745	0.0528008	0.171795	0.259754	0.105447	0.00101237	0.00281045	0.00204733	0.00173173	0.344165	0.0500126	0.410145	0.532559	0.189883	0.90489	0.0309037	0.194342	0.376437	1.55789
2020	Hunan	0.0165846	0.0065696	0.005804	0.0002317	0.0039793	0.0513509	0.1203	0.199444	0.0848674	0.000981265	0.00195917	0.00155806	0.00137427	0.269993	0.0823392	0.434986	0.488153	0.201642	0.898509	0.0313739	0.201121	0.354763	1.13852
2020	Guangdong	0.0201434	0.0106135	0.0045849	0.0006161	0.0043289	0.118497	0.252091	0.383287	0.179156	0.00242965	0.00412381	0.00300101	0.00305613	0.34128	0.0485039	0.322447	0.287971	0.145839	0.956934	0.0702406	0.157373	1.34958	1.23451
2020	Guangxi	0.0148149	0.0046382	0.0058677	0.0003522	0.0039568	0.0347016	0.0943294	0.25446	0.0709311	0.00063869	0.00152289	0.00198069	0.00109828	0.526984	0.0668001	0.366031	0.29755	0.175821	0.839515	0.0211237	0.278899	0.900905	0.554049
2020	Hainan	0.0162788	0.0067528	0.0061244	0.0003068	0.0030949	0.0623866	0.138808	0.320492	0.106286	0.00118814	0.00225092	0.00252136	0.001705	0.349572	0.0446515	0.637076	0.262889	0.158791	0.794667	0.0285876	0.356529	34.2228	1.13455
2020	Chongqing	0.0163614	0.0057405	0.0055657	0.0004061	0.0046491	0.0600933	0.193243	0.299143	0.119105	0.00117888	0.00315167	0.00234709	0.00197229	0.595118	0.0438577	0.304299	0.0526141	0.110549	0.927875	0.0389432	0.195736	0.341797	2.19407
2020	Sichuan	0.0159291	0.0049778	0.006152	0.0005102	0.0042891	0.0380063	0.147059	0.319721	0.0932116	0.000681353	0.00240417	0.00252443	0.00147878	0.422533	0.0449311	0.300733	0.119562	0.115568	0.885664	0.0172243	0.230429	0.420525	0.811463
2020	Guizhou	0.0116423	0.0048224	0.0034446	0.0001885	0.0031869	0.0360515	0.102008	0.260404	0.0745117	0.000665995	0.00164412	0.00206184	0.00116313	0.736382	0.05376	0.285498	0.298182	0.170146	0.857523	0.0218997	0.321963	0.323463	1.17328
2020	Yunnan	0.0128419	0.003975	0.0065226	0.0001976	0.0021468	0.0198112	0.102682	0.219971	0.0615415	0.000341614	0.00166016	0.00169834	0.000945081	0.373588	0.0386167	0.262242	0.14717	0.110656	0.853237	0.0119817	0.2844	0.400536	0.742144
2020	Shaanxi	0.0133165	0.0053878	0.00415	0.0002286	0.00355	0.0484406	0.164857	0.310548	0.104372	0.000888665	0.00269065	0.00242997	0.00167364	0.868109	0.0473991	0.354929	0.340142	0.182006	0.913393	0.0192364	0.226505	0.482889	0.878696
2020	Gansu	0.0103443	0.0029859	0.0046505	0.0001353	0.0025726	0.0265676	0.122017	0.465598	0.0874151	0.000424269	0.00197448	0.00387561	0.00136961	0.830997	0.0320705	0.27227	0.508843	0.188514	0.867119	0.00587365	0.461743	0.198124	0.366268
2020	Qinghai	0.0123425	0.0040057	0.0048849	0.0004142	0.0030377	0.0207663	0.143099	0.364679	0.0839933	0.000296101	0.00232065	0.0029719	0.00129798	0.0837295	0.0686867	0.400492	0.0327652	0.0901118	0.888786	0.000820989	0.643011	0.178979	0.117861
2020	Ningxia	0.0138894	0.00515	0.0055494	0.0003935	0.0027965	0.0419685	0.160997	0.37787	0.103602	0.000743259	0.00262281	0.00309263	0.00165626	0.559173	0.117228	0.347339	0.249664	0.200513	0.913785	0.0108584	0.37759	0.475009	0.555738
2020	Xinjiang	0.0140561	0.004024	0.0063717	0.0002995	0.0033609	0.015678	0.141063	0.336431	0.0783256	0.000213179	0.00229897	0.00267693	0.00120814	0.839703	0.0769885	0.384287	0.389438	0.212288	0.856404	0.00156024	0.401024	0.159968	0.126036
2019	Beijing	0.0289284	0.021376	0.00226216	0.00212745	0.00316281	0.382095	0.771055	0.738296	0.49834	0.00812442	0.0127399	0.00600975	0.00936473	0.0624706	0.114838	0.347712	0.178161	0.14273	0.996786	0.133451	0.209441	1.16941	1.3629
2019	Tianjin	0.0248041	0.0147505	0.00498458	0.00103377	0.00403528	0.398715	0.335978	0.428242	0.381222	0.00865758	0.00563113	0.00363185	0.00702957	0.37239	0.0604782	0.349216	0.204807	0.142846	0.986867	0.11574	0.252101	1.51868	1.34809
2019	Hebei	0.0153731	0.00812	0.00509908	0.000323	0.001831	0.072733	0.132107	0.372052	0.114234	0.00141942	0.0021667	0.00299452	0.00186386	0.431631	0.0511966	0.400428	0.554242	0.199333	0.899772	0.0394439	0.236694	0.312456	1.04334
2019	Shanxi	0.0129024	0.00609812	0.00339604	0.000210273	0.00319793	0.0677671	0.140845	0.395833	0.115238	0.00129208	0.00230223	0.00312936	0.00185578	0.583677	0.0499075	0.15489	0.438629	0.171157	0.951563	0.0223165	0.276669	0.284016	0.920756
2019	Inner Mongolia	0.0152828	0.0031738	0.00806712	0.000522851	0.00351905	0.0297555	0.153625	0.235993	0.0838131	0.000505177	0.00251023	0.00186726	0.00133377	0.411636	0.0840516	0.342804	0.0412126	0.125543	0.891754	0.00204142	0.296349	0.234058	0.174209
2019	Liaoning	0.0161083	0.00622358	0.00701274	0.000284482	0.0025875	0.0940197	0.173517	0.408964	0.142442	0.00186394	0.00282752	0.00323873	0.00235365	0.244963	0.0397357	0.379798	0.271561	0.133485	0.912573	0.028782	0.230639	1.11553	0.839618
2019	Jilin	0.014936	0.00393316	0.00826427	0.000307183	0.00243144	0.0532166	0.142858	0.398561	0.106773	0.000988562	0.00233412	0.00321483	0.00171134	0.189697	0.0592063	0.315265	0.184663	0.120098	0.890224	0.013063	0.335421	0.378256	0.569157
2019	Heilongjiang	0.0149821	0.00332971	0.00719614	0.000758707	0.00369759	0.0353682	0.126813	0.397664	0.0906023	0.000603573	0.00209047	0.00335844	0.00143972	0.732161	0.0998841	0.378658	0.142822	0.17739	0.766215	0.00688161	0.368154	0.233114	0.356681
2019	Shanghai	0.0331952	0.0200198	0.00235582	0.00129543	0.00952419	0.875102	0.578111	0.552633	0.712777	0.019801	0.00957604	0.00438826	0.0144998	0.426798	0.0294163	0.127438	0.425733	0.143382	0.997277	0.391294	0.214368	1.72701	2.05735
2019	Jiangsu	0.0226754	0.0110767	0.00629147	0.000825027	0.00448219	0.148963	0.261239	0.247317	0.190781	0.00305544	0.00429429	0.00192718	0.00331712	0.422773	0.0588463	0.435191	0.531922	0.203897	0.956878	0.0790019	0.126201	0.812533	1.49195
2019	Zhejiang	0.0298758	0.0184796	0.00729646	0.00085183	0.00324796	0.152612	0.272586	0.356272	0.204929	0.00311146	0.00447687	0.00282349	0.00352128	0.33724	0.209686	0.401402	0.153922	0.226663	0.966362	0.0604265	0.161231	0.553967	1.15462
2019	Anhui	0.015416	0.00546246	0.0059526	0.000282961	0.00371794	0.0649087	0.121157	0.21681	0.0949228	0.00127649	0.00197396	0.00169192	0.0015573	0.295228	0.043711	0.338551	0.387085	0.156274	0.921439	0.0434832	0.199176	0.307806	1.55813
2019	Fujian	0.0195684	0.00894931	0.00717864	0.000344575	0.00309582	0.0718776	0.169727	0.143162	0.107395	0.00139471	0.00275912	0.0010838	0.00180129	0.110339	0.0528333	0.497004	0.211886	0.125701	0.938761	0.0333629	0.119777	0.484091	0.885364
2019	Jiangxi	0.0157963	0.0066992	0.00570118	0.000257377	0.00313853	0.0513853	0.115917	0.244869	0.0871016	0.000968378	0.00187936	0.00189719	0.00138423	0.31568	0.0873506	0.220822	0.265815	0.156262	0.916891	0.0270581	0.257974	0.281429	1.25303
2019	Shandong	0.0177755	0.00716523	0.00779931	0.000456384	0.00235453	0.105319	0.144478	0.22325	0.127434	0.00212729	0.00236025	0.0017522	0.0021558	0.417534	0.0676226	0.469602	0.558128	0.215164	0.928006	0.0640025	0.15112	0.558539	1.77533
2019	Henan	0.0151637	0.00586665	0.00507684	0.000231294	0.00398897	0.0808484	0.105973	0.199972	0.0988067	0.00162902	0.00174013	0.00162976	0.00166544	0.724033	0.0724986	0.326932	0.455239	0.211269	0.914569	0.0592874	0.187322	0.147864	1.61576
2019	Hubei	0.0163909	0.0053529	0.00680769	0.000210661	0.00401961	0.0507186	0.148891	0.194755	0.0924737	0.00097513	0.00243512	0.00153217	0.00152324	0.367147	0.0475753	0.368099	0.524425	0.185912	0.916883	0.0318827	0.173914	0.280586	1.55476
2019	Hunan	0.0153948	0.00622404	0.00526833	0.000208797	0.00369362	0.051582	0.107561	0.179876	0.0796438	0.000985451	0.00175435	0.00141102	0.00129091	0.340045	0.0454907	0.383544	0.532758	0.184468	0.908258	0.0313503	0.202113	0.319483	1.13582
2019	Guangdong	0.0188184	0.00969875	0.00444689	0.000541039	0.00413174	0.119508	0.226406	0.335901	0.16916	0.00244379	0.0037014	0.00261804	0.0028771	0.377899	0.0472463	0.30269	0.267667	0.142653	0.959587	0.0694895	0.160655	1.25148	1.22571
2019	Guangxi	0.0136757	0.00425847	0.00561913	0.000340346	0.00345778	0.0345759	0.0836552	0.226197	0.0655361	0.00063587	0.00135115	0.00174768	0.00101098	0.554882	0.0614557	0.33979	0.299967	0.172204	0.84048	0.020968	0.275506	0.297546	0.537957
2019	Hainan	0.0151131	0.00631662	0.00586536	0.000282789	0.00264838	0.0604363	0.135078	0.319126	0.103853	0.00114834	0.0021898	0.00251125	0.001662	0.361178	0.0500171	0.604624	0.263282	0.161895	0.796501	0.0281073	0.350089	1.35789	1.07646
2019	Chongqing	0.0151333	0.00531665	0.00520954	0.000367443	0.00423963	0.0602437	0.176242	0.282958	0.113181	0.00118089	0.00287128	0.00221117	0.00186445	0.637238	0.0447583	0.258791	0.0592098	0.110756	0.934278	0.0386884	0.20536	0.324676	2.11504
2019	Sichuan	0.0146701	0.00466206	0.0056411	0.000456453	0.00391048	0.0449644	0.133106	0.292354	0.0916408	0.000815882	0.00217832	0.0023173	0.00145208	0.537515	0.043669	0.259287	0.13117	0.120694	0.896875	0.0171831	0.221988	0.427828	0.693611
2019	Guizhou	0.0107563	0.00477411	0.00342746	0.000120988	0.00243373	0.0362659	0.0938797	0.257715	0.0720087	0.000668697	0.00151385	0.00201827	0.00111648	0.770159	0.0453917	0.252969	0.318439	0.166182	0.864004	0.0218429	0.354739	0.20034	1.1621
2019	Yunnan	0.0119024	0.00360064	0.0062142	0.000188509	0.00189903	0.0195277	0.094963	0.212747	0.0585326	0.000336589	0.00153613	0.00164228	0.000894661	0.503024	0.0393164	0.218008	0.168735	0.119966	0.869202	0.0119614	0.291516	0.199317	0.665843
2019	Shaanxi	0.0123257	0.0050246	0.0037915	0.00021444	0.00329512	0.0489277	0.148302	0.268705	0.0968842	0.000897647	0.00242172	0.00210341	0.00154913	0.867017	0.0416463	0.309206	0.372949	0.179671	0.922812	0.0191829	0.221707	0.324422	0.875825
2019	Gansu	0.00962894	0.00276919	0.004322	0.00012949	0.00240826	0.0272872	0.112506	0.446633	0.0840152	0.000438057	0.00181884	0.00368063	0.00130148	0.868423	0.0263288	0.232041	0.554153	0.186915	0.879509	0.00589244	0.453253	0.202564	0.355666
2019	Qinghai	0.0114994	0.00361732	0.00429666	0.00040992	0.00317546	0.020941	0.138923	0.347529	0.0818029	0.000299188	0.0022512	0.00286867	0.00126384	0.14991	0.0718468	0.356132	0.038135	0.096749	0.898211	0.000816835	0.628354	0.18142	0.115964
2019	Ningxia	0.0128584	0.00496269	0.00497606	0.000388057	0.00253158	0.0424595	0.149236	0.359234	0.099312	0.000753591	0.00242808	0.00293782	0.00157857	0.558346	0.0939177	0.289697	0.304608	0.190587	0.925322	0.0107982	0.3837	0.487692	0.550839
2019	Xinjiang	0.0131217	0.00340919	0.00676239	0.000259768	0.00269032	0.0156925	0.132205	0.308358	0.0739074	0.000211359	0.00215687	0.00244979	0.00113183	0.837383	0.084352	0.334325	0.399728	0.214892	0.868961	0.00154157	0.390928	0.122271	0.117001
2018	Beijing	0.0264903	0.0198267	0.00202174	0.00187685	0.00276499	0.372258	0.694934	0.775961	0.480483	0.00789447	0.0115032	0.00644604	0.00889027	0.119856	0.0887789	0.343224	0.155904	0.128118	0.996085	0.133573	0.246419	1.19541	1.35619
2018	Tianjin	0.0230652	0.0135681	0.00533459	0.000921562	0.00324099	0.314759	0.318811	0.27088	0.311891	0.00663629	0.00531686	0.00214143	0.00563382	0.409907	0.0585849	0.31859	0.201501	0.141321	0.990818	0.115573	0.164977	1.02243	1.35853
2018	Hebei	0.0140309	0.0074541	0.00461155	0.000298711	0.00166653	0.0728617	0.118652	0.307277	0.105862	0.00142164	0.00194441	0.00245738	0.00172415	0.497398	0.0519048	0.378729	0.514852	0.197892	0.907304	0.0393326	0.214556	0.199688	1.02358
2018	Shanxi	0.01175	0.00573575	0.00307523	0.000192932	0.0027461	0.0665388	0.128098	0.354688	0.107999	0.00126527	0.00209483	0.00280236	0.00173179	0.673827	0.0593385	0.1335	0.466829	0.183379	0.955962	0.0223484	0.25472	0.247929	0.914653
2018	Inner Mongolia	0.0138026	0.00289664	0.00718069	0.000520391	0.00320484	0.0293311	0.144626	0.21477	0.0793429	0.000487468	0.00235739	0.00168125	0.0012505	0.413905	0.0810247	0.316578	0.0447428	0.122625	0.89856	0.00204734	0.279449	0.171674	0.171295
2018	Liaoning	0.0146563	0.00564476	0.00626384	0.000334482	0.00241324	0.0925415	0.159279	0.359705	0.134057	0.00183033	0.00259516	0.00282343	0.00220656	0.227746	0.0351429	0.35169	0.296371	0.131145	0.919681	0.0288762	0.210849	0.986765	0.827548
2018	Jilin	0.0137482	0.00352149	0.00775624	0.000256546	0.00221389	0.0524231	0.128078	0.235134	0.090627	0.000970325	0.00209106	0.00185796	0.00144952	0.286307	0.0617718	0.280695	0.204447	0.131336	0.923	0.0132551	0.251389	0.215137	0.562428
2018	Heilongjiang	0.0138037	0.0030091	0.00705334	0.000679001	0.00306221	0.0355566	0.1152	0.274323	0.0791367	0.000607519	0.00189609	0.00226943	0.00123996	0.756158	0.0961227	0.353381	0.138176	0.172772	0.816585	0.00703383	0.285837	0.17289	0.35331
2018	Shanghai	0.0303747	0.0195035	0.00175321	0.0010032	0.00811482	0.838824	0.515506	0.577386	0.677079	0.0188211	0.00854599	0.004652	0.0136615	0.442499	0.0311222	0.111764	0.463636	0.149104	0.996806	0.390348	0.255556	1.79187	2.06709
2018	Jiangsu	0.0208451	0.0102216	0.00601658	0.000767539	0.00383933	0.146426	0.233068	0.230976	0.179766	0.00300631	0.00382071	0.00179686	0.0031189	0.444906	0.0584364	0.408626	0.503469	0.199707	0.955271	0.0787873	0.125896	0.754708	1.48068
2018	Zhejiang	0.0273024	0.0168984	0.00667697	0.000784095	0.00294293	0.152517	0.242099	0.342797	0.195139	0.00310759	0.00396255	0.00270474	0.00333593	0.350525	0.229111	0.399678	0.138828	0.235822	0.964998	0.0594597	0.153558	0.52493	1.14371
2018	Anhui	0.013996	0.00505799	0.00541148	0.000256031	0.00327051	0.0645929	0.108609	0.265269	0.094638	0.00127071	0.00177059	0.00207879	0.00153681	0.354248	0.0460549	0.314582	0.382391	0.16004	0.912086	0.043369	0.219022	0.249164	1.49055
2018	Fujian	0.0178212	0.00821472	0.00670562	0.00032245	0.0025784	0.072184	0.154031	0.166868	0.105084	0.0013994	0.0024999	0.00127251	0.00174308	0.130321	0.0560929	0.469251	0.205502	0.126987	0.933532	0.0330968	0.134976	0.515097	0.878236
2018	Jiangxi	0.0144599	0.00612098	0.00527187	0.000235459	0.00283158	0.0518905	0.101334	0.244127	0.0829765	0.000978083	0.00164364	0.00189186	0.00131178	0.378106	0.0759605	0.195241	0.263472	0.151073	0.914608	0.0270401	0.257793	0.264037	0.970287
2018	Shandong	0.016297	0.00655005	0.0071936	0.000428978	0.00212437	0.105173	0.131358	0.160993	0.118149	0.00212364	0.00214508	0.00125922	0.00202082	0.392288	0.0641067	0.450833	0.513518	0.204034	0.935262	0.0638189	0.132091	0.298748	1.74567
2018	Henan	0.0138307	0.00533562	0.00479071	0.000221392	0.00348302	0.082243	0.09522	0.206844	0.0969035	0.00165683	0.00156655	0.00170643	0.00163361	0.743431	0.0722243	0.301029	0.409984	0.202756	0.910742	0.0590659	0.191813	0.14515	1.60832
2018	Hubei	0.0149778	0.00488679	0.00627085	0.000185942	0.00363424	0.0510622	0.130778	0.208299	0.0884851	0.000982782	0.00213489	0.00163377	0.00144217	0.369922	0.0500793	0.339207	0.510711	0.183871	0.909885	0.0318289	0.184376	0.23916	1.4795
2018	Hunan	0.0140925	0.00576934	0.00478569	0.000179337	0.00335815	0.0515584	0.0953213	0.17264	0.0753627	0.000984947	0.0015569	0.00136023	0.00121962	0.390072	0.0463726	0.339069	0.577816	0.190709	0.915346	0.0313267	0.205338	0.332789	1.13343
2018	Guangdong	0.0171677	0.00851068	0.00443267	0.000448928	0.00377547	0.118205	0.19829	0.318621	0.158895	0.0024111	0.00323943	0.00248194	0.00269091	0.370665	0.0395981	0.279714	0.264946	0.134735	0.960613	0.068705	0.161694	1.30845	1.21129
2018	Guangxi	0.0124348	0.00369136	0.00539341	0.000241353	0.00310864	0.0320578	0.0763145	0.209675	0.0604974	0.000591021	0.00123471	0.00161622	0.000931725	0.528836	0.0545002	0.310906	0.30937	0.165385	0.851646	0.0208207	0.260938	0.203936	0.527986
2018	Hainan	0.0139889	0.00561136	0.00580606	0.00025368	0.00231778	0.058567	0.128277	0.339153	0.102008	0.00111065	0.00207992	0.00266692	0.00162527	0.336414	0.0430467	0.548244	0.251373	0.150287	0.793026	0.0277401	0.350018	1.27079	0.989341
2018	Chongqing	0.0137812	0.00484778	0.00481292	0.000334771	0.00378575	0.065965	0.157921	0.302648	0.11293	0.00128972	0.00257029	0.00236359	0.00184483	0.715801	0.0443949	0.226572	0.0627944	0.111486	0.932315	0.038385	0.222998	0.359695	1.91116
2018	Sichuan	0.0133314	0.00431101	0.00511718	0.000379457	0.00352372	0.048734	0.120607	0.313648	0.0917954	0.000892483	0.00197468	0.00249196	0.00144952	0.586941	0.0440932	0.237862	0.1277	0.12093	0.891178	0.0171214	0.238642	0.204252	0.682289
2018	Guizhou	0.0097161	0.00427623	0.00322671	0.000126226	0.00208694	0.0348764	0.0855179	0.277985	0.0700678	0.000643582	0.00138158	0.00217095	0.00107892	0.721904	0.0463467	0.229386	0.316367	0.162832	0.854149	0.0216953	0.339695	0.202469	1.11773
2018	Yunnan	0.0107679	0.00325986	0.00559901	0.00018723	0.00172181	0.0193372	0.085803	0.28599	0.0609993	0.000332974	0.00138792	0.00223101	0.000919033	0.505155	0.0371714	0.188107	0.196898	0.121447	0.860251	0.0119335	0.339745	0.201208	0.641788
2018	Shaanxi	0.0112128	0.00462079	0.00350796	0.0001966	0.00288749	0.0486183	0.135611	0.253737	0.0918678	0.000891028	0.00221563	0.00199072	0.00146382	0.870334	0.0415849	0.287804	0.367698	0.177016	0.92511	0.0191196	0.216972	0.321647	0.861517
2018	Gansu	0.00880413	0.00253472	0.00382372	0.000211543	0.00223414	0.0273016	0.103467	0.437836	0.0808264	0.000438999	0.00167107	0.00359394	0.00124267	0.894474	0.024701	0.211385	0.611797	0.19034	0.888273	0.00590653	0.457458	0.189523	0.336373
2018	Qinghai	0.0103933	0.00304725	0.00390463	0.000463107	0.00297835	0.0207294	0.134723	0.34502	0.0802879	0.000295334	0.00218362	0.00288267	0.00124143	0.193977	0.0540237	0.32763	0.0446835	0.089371	0.90643	0.000812682	0.574973	0.181852	0.113716
2018	Ningxia	0.0117076	0.00454785	0.00463849	0.000362777	0.00215853	0.0401097	0.140773	0.333514	0.0936508	0.000704246	0.00228676	0.00270499	0.00147584	0.639135	0.103784	0.278817	0.287541	0.197122	0.924471	0.0106928	0.382993	0.329996	0.533211
2018	Xinjiang	0.0119745	0.00294519	0.00662389	0.000235143	0.00217028	0.0179013	0.122381	0.322484	0.073409	0.0002459	0.00199434	0.0025495	0.00111022	0.884188	0.0753771	0.319748	0.390249	0.206807	0.861294	0.00151807	0.410888	0.114731	0.113885
2017	Beijing	0.0242405	0.0182228	0.00214041	0.00157049	0.00230679	0.378213	0.679682	0.851412	0.484427	0.00803044	0.0112129	0.00682889	0.00891826	0.204241	0.0834443	0.333901	0.143855	0.129945	0.995702	0.133695	0.243603	1.17228	1.35437
2017	Tianjin	0.0217537	0.0131387	0.00556188	0.00100761	0.00204544	0.308293	0.305395	0.267392	0.303581	0.00649319	0.00505438	0.00209303	0.00546372	0.347199	0.0504264	0.370461	0.172842	0.12978	0.990891	0.117829	0.176964	0.927541	1.38154
2017	Hebei	0.0128809	0.0068409	0.0042279	0.000274231	0.00153791	0.0714819	0.109098	0.294336	0.101172	0.00139428	0.00178978	0.0023708	0.00164766	0.490618	0.0486919	0.354333	0.493686	0.190593	0.907986	0.0392426	0.195176	0.190187	1.01532
2017	Shanxi	0.0107875	0.00546238	0.00282396	0.000163925	0.00233725	0.0674544	0.119346	0.360831	0.106325	0.00128419	0.00195635	0.00288053	0.00170677	0.661093	0.0646252	0.121703	0.454962	0.183537	0.953687	0.0223995	0.241906	0.216203	0.911647
2017	Inner Mongolia	0.0125843	0.0026493	0.00638461	0.000514787	0.00303559	0.0296542	0.135121	0.222748	0.0774252	0.000499077	0.00219604	0.00172977	0.00121025	0.42197	0.0811175	0.287494	0.0471885	0.121468	0.897506	0.00205664	0.281428	0.192867	0.168574
2017	Liaoning	0.0137468	0.00542309	0.0058191	0.000296888	0.00220772	0.0917545	0.152033	0.380277	0.132744	0.00181314	0.00247631	0.0029753	0.00217762	0.20334	0.0371743	0.334271	0.363415	0.139721	0.918738	0.0290175	0.20844	0.910989	0.825743
2017	Jilin	0.0129504	0.00301833	0.00739982	0.000289074	0.00224321	0.0574763	0.123061	0.229227	0.0918387	0.00109318	0.00201265	0.00182385	0.00148663	0.235789	0.0597445	0.255974	0.211988	0.12503	0.926705	0.0134792	0.249303	0.175627	0.554406
2017	Heilongjiang	0.0126648	0.00284035	0.00669282	0.000553049	0.0025786	0.0361793	0.110119	0.271507	0.0778163	0.000620995	0.00181678	0.00229522	0.00122467	0.69501	0.0934148	0.336887	0.117941	0.16326	0.813538	0.00718605	0.291842	0.142947	0.350928
2017	Shanghai	0.027825	0.0202892	0.00137279	0.000862361	0.0053007	0.838219	0.502552	0.607753	0.674317	0.018824	0.00828272	0.00481079	0.0135972	0.398408	0.0284975	0.145146	0.231177	0.111389	0.996384	0.388928	0.246389	1.75939	2.10109
2017	Jiangsu	0.019158	0.00951296	0.00561942	0.000680317	0.00334534	0.151474	0.220817	0.237759	0.179925	0.00310217	0.00363249	0.00187247	0.00311931	0.46063	0.0575664	0.398837	0.467732	0.194701	0.952892	0.0785728	0.123688	0.759408	1.47831
2017	Zhejiang	0.0249558	0.0154571	0.00611225	0.000717755	0.00266864	0.149292	0.221231	0.334656	0.186388	0.00304061	0.0036122	0.00261805	0.0031738	0.356273	0.136907	0.399022	0.118917	0.175781	0.962643	0.0584834	0.145462	0.487021	1.1384
2017	Anhui	0.0127582	0.00462402	0.00502621	0.000218939	0.00288905	0.0646807	0.097259	0.265856	0.0912719	0.00127209	0.00158568	0.00208731	0.00147819	0.366943	0.0407106	0.302511	0.344287	0.150481	0.904424	0.0432334	0.229618	0.216516	1.451
2017	Fujian	0.0163348	0.0074159	0.00627584	0.000290018	0.00235303	0.0715325	0.144944	0.182162	0.103298	0.00138575	0.00235182	0.00139419	0.00170267	0.120348	0.0534217	0.450618	0.204524	0.122932	0.931169	0.0327823	0.145552	0.546992	0.871061
2017	Jiangxi	0.0132418	0.00560917	0.0048688	0.000214232	0.00254962	0.0521094	0.0908054	0.242692	0.0798077	0.000982178	0.00147654	0.00188905	0.00125903	0.361513	0.0708156	0.181091	0.236602	0.140275	0.908266	0.0270282	0.255493	0.272677	0.972349
2017	Shandong	0.0151175	0.00606889	0.00672967	0.000390826	0.00192816	0.105902	0.121716	0.153264	0.11498	0.00213775	0.001988	0.00120101	0.00196978	0.352856	0.060376	0.433756	0.453228	0.189062	0.933465	0.0635402	0.127466	0.282789	1.71368
2017	Henan	0.0127192	0.00477037	0.00474724	0.000199467	0.00300211	0.0953282	0.0845452	0.194804	0.10055	0.00192671	0.00139129	0.00160897	0.00171129	0.6476	0.0668546	0.289806	0.35581	0.185779	0.907093	0.0588563	0.184399	0.158423	1.60363
2017	Hubei	0.0138121	0.00438958	0.00596395	0.000165789	0.00329277	0.051371	0.117481	0.210245	0.0848964	0.000987717	0.00192027	0.00165708	0.00137765	0.35669	0.0423169	0.327048	0.436765	0.166721	0.900531	0.031759	0.191703	0.219051	1.44962
2017	Hunan	0.0129358	0.00534077	0.0043689	0.000148214	0.00307789	0.0511548	0.0851683	0.164127	0.0713438	0.00097707	0.00139323	0.0012969	0.00115377	0.393336	0.0416628	0.320664	0.538256	0.181704	0.911559	0.0313173	0.202619	0.325396	1.13184
2017	Guangdong	0.0157797	0.00785463	0.00411865	0.000414808	0.00339165	0.120158	0.183638	0.315263	0.155534	0.00244986	0.00300391	0.00246168	0.0026325	0.358634	0.0345717	0.26902	0.251935	0.127346	0.959741	0.0675532	0.167632	1.32637	1.22176
2017	Guangxi	0.0113255	0.0032424	0.00510309	0.000185076	0.0027949	0.0324799	0.0682269	0.207264	0.0581124	0.000597913	0.00110578	0.00159872	0.000891114	0.496463	0.0488639	0.295465	0.289161	0.154921	0.844612	0.0206524	0.264994	0.204852	0.518769
2017	Hainan	0.0129018	0.00516752	0.00557631	0.000185897	0.00197203	0.0563718	0.126274	0.373158	0.102242	0.00106706	0.00205028	0.00293966	0.00162644	0.336692	0.0487388	0.537562	0.222175	0.148042	0.784239	0.0274576	0.323576	1.15122	0.866788
2017	Chongqing	0.0126379	0.00439452	0.00449136	0.000308023	0.00344401	0.0605206	0.139719	0.271681	0.101893	0.00118394	0.00227993	0.00212022	0.00166122	0.673877	0.0428118	0.20154	0.0583077	0.105826	0.934306	0.0381544	0.223235	0.328673	1.79463
2017	Sichuan	0.0122269	0.00401613	0.0048214	0.000322506	0.00306688	0.0446978	0.113318	0.328685	0.0880951	0.000809812	0.00186085	0.00264342	0.00138641	0.583095	0.0419577	0.222034	0.112023	0.114738	0.88474	0.0170556	0.235119	0.205944	0.67891
2017	Guizhou	0.0088691	0.00363567	0.00328517	9.20259e-05	0.00185624	0.0364058	0.0764545	0.278125	0.068268	0.000670386	0.00123999	0.002164	0.00104639	0.663271	0.037633	0.197404	0.305862	0.150046	0.849916	0.0215875	0.340638	0.155827	1.10338
2017	Yunnan	0.00986217	0.0027949	0.00541254	0.000176541	0.00147819	0.0193675	0.0796617	0.299147	0.0600695	0.000332903	0.00129056	0.00233039	0.00089979	0.426761	0.0332515	0.22725	0.192451	0.116741	0.85721	0.0119081	0.348855	0.154123	0.615444
2017	Shaanxi	0.0102645	0.00427154	0.0032415	0.000185117	0.00256635	0.047882	0.122159	0.258054	0.0877542	0.000876134	0.00199722	0.00202767	0.00138897	0.84074	0.0407533	0.269866	0.351083	0.171665	0.920477	0.0189883	0.220705	0.246776	0.848225
2017	Gansu	0.00807606	0.0022754	0.00355616	0.000142315	0.00210218	0.028005	0.0948818	0.456093	0.0796773	0.000454697	0.00153237	0.00373677	0.00122404	0.851403	0.0238445	0.195741	0.705854	0.195778	0.88475	0.00592297	0.442961	0.182803	0.334082
2017	Qinghai	0.0094623	0.00270407	0.00376359	0.00032645	0.00266819	0.0211034	0.130285	0.373256	0.0810257	0.00030229	0.00211225	0.003152	0.00125611	0.265247	0.0560753	0.304932	0.0510575	0.0964907	0.909171	0.000811297	0.583062	0.198048	0.111997
2017	Ningxia	0.0107379	0.00422403	0.00425204	0.000323818	0.001938	0.0402863	0.131064	0.337546	0.0911793	0.000707843	0.00212607	0.00271526	0.00142657	0.635639	0.0934162	0.258791	0.304505	0.191393	0.927221	0.0106175	0.398653	0.59645	0.520499
2017	Xinjiang	0.0110453	0.00279647	0.00603697	0.000232864	0.00197899	0.0166495	0.116017	0.350954	0.0725999	0.000226453	0.00189011	0.00276905	0.00109342	0.876431	0.0737429	0.297228	0.379681	0.201908	0.857393	0.00149398	0.42614	0.0826621	0.111649
2016	Beijing	0.0223095	0.0166375	0.0020619	0.0013501	0.00226	0.377624	0.638511	0.869205	0.476107	0.00801517	0.0105383	0.00707711	0.00872088	0.224864	0.0742814	0.326122	0.123008	0.121244	0.994944	0.133756	0.24959	1.10589	1.34219
2016	Tianjin	0.0200756	0.0120481	0.0053094	0.0008937	0.0018244	0.310063	0.280569	0.257765	0.295973	0.0065324	0.00461579	0.00200522	0.00533058	0.383197	0.0591033	0.417954	0.110706	0.128559	0.987687	0.120587	0.206841	0.826673	1.40092
2016	Hebei	0.0119194	0.0062632	0.00397	0.0002575	0.0014286	0.0690666	0.0956783	0.266958	0.093575	0.00134563	0.00157008	0.00214412	0.00152047	0.565779	0.0448243	0.363155	0.378929	0.176549	0.891089	0.0390625	0.188633	0.175678	0.998046
2016	Shanxi	0.0100825	0.0052044	0.0027299	0.000149	0.0019991	0.0666943	0.105859	0.403291	0.10439	0.00126852	0.00173361	0.00319859	0.0016658	0.702912	0.0641157	0.162872	0.396805	0.180668	0.939865	0.022425	0.26274	0.214598	0.906611
2016	Inner Mongolia	0.011609	0.0024489	0.0062157	0.0004526	0.0024917	0.0301028	0.119498	0.139558	0.0664952	0.000511146	0.00193894	0.00106596	0.00104844	0.413374	0.0780347	0.275804	0.0409464	0.116624	0.909677	0.00205917	0.248935	0.150521	0.165732
2016	Liaoning	0.0128807	0.0050712	0.0056355	0.0002576	0.0019164	0.0923656	0.140075	0.369557	0.128801	0.00182883	0.00228102	0.00289021	0.00211152	0.202893	0.0406201	0.3553	0.292592	0.13206	0.902321	0.0291184	0.205758	0.636788	0.811662
2016	Jilin	0.0121229	0.0023631	0.0075589	0.0002318	0.0019691	0.0540657	0.112337	0.210128	0.0850271	0.00100839	0.00183197	0.00164946	0.0013591	0.280286	0.0568831	0.289928	0.130637	0.113907	0.89859	0.013698	0.242684	0.160052	0.546873
2016	Heilongjiang	0.0118319	0.0024305	0.0064259	0.0005727	0.0024026	0.0362975	0.0906823	0.231759	0.0691456	0.000623598	0.00148173	0.00185706	0.00106088	0.527269	0.0911327	0.312978	0.117575	0.151911	0.826437	0.00732135	0.274751	0.122087	0.347784
2016	Shanghai	0.0255204	0.0189479	0.0013879	0.0008596	0.004325	0.826802	0.477761	0.637521	0.662181	0.0184896	0.00786218	0.00504641	0.013307	0.449069	0.0255214	0.135096	0.219123	0.109659	0.996115	0.389086	0.245538	1.73077	2.09636
2016	Jiangsu	0.0176056	0.0087317	0.0052831	0.000606	0.0029848	0.140936	0.192089	0.226978	0.163996	0.00288527	0.00314209	0.00176797	0.00282728	0.430512	0.0556753	0.387085	0.414889	0.182842	0.947315	0.078181	0.128985	0.755198	1.46739
2016	Zhejiang	0.0228661	0.0142043	0.0056219	0.0006618	0.0023781	0.150384	0.200347	0.326043	0.180201	0.00306297	0.00326814	0.00255284	0.00306523	0.357234	0.147764	0.408005	0.0948154	0.17773	0.95841	0.0575545	0.147599	0.449653	1.12846
2016	Anhui	0.0117205	0.0042914	0.0045961	0.0001867	0.0026462	0.0641837	0.0818826	0.2449	0.0846728	0.0012619	0.00133328	0.00190759	0.00136727	0.348331	0.0400185	0.31847	0.300822	0.142695	0.894798	0.0430621	0.22628	0.183031	1.41034
2016	Fujian	0.0149992	0.0067852	0.0058215	0.0002557	0.0021369	0.0725385	0.132577	0.188214	0.100762	0.00140463	0.00214959	0.00144236	0.00165298	0.223161	0.0490392	0.466504	0.173832	0.125119	0.917974	0.0323871	0.148397	0.521771	0.860944
2016	Jiangxi	0.0121377	0.0049547	0.0046923	0.0002044	0.0022864	0.0527053	0.076727	0.214134	0.0736924	0.00099384	0.00124869	0.00166367	0.00116227	0.305032	0.0663367	0.172059	0.20547	0.126315	0.897047	0.0269383	0.249603	0.279128	0.970096
2016	Shandong	0.0139541	0.0055691	0.0062666	0.0003587	0.0017597	0.106001	0.109313	0.14232	0.110269	0.00213914	0.00178201	0.00110629	0.00189115	0.391942	0.0569113	0.417922	0.366731	0.175656	0.927539	0.0631602	0.128707	0.245944	1.68284
2016	Henan	0.0116967	0.004228	0.0046432	0.000168	0.0026576	0.0823222	0.0701843	0.174446	0.0865231	0.00165738	0.00115118	0.00140791	0.00146019	0.610435	0.0615111	0.283365	0.296195	0.169742	0.894094	0.0585509	0.184171	0.134988	1.60144
2016	Hubei	0.012725	0.004023	0.005534	0.0001586	0.0030093	0.0509182	0.0988007	0.183735	0.0769152	0.000980001	0.00161148	0.00143344	0.00124407	0.31256	0.045221	0.320314	0.319505	0.146556	0.887975	0.0316568	0.19663	0.201953	1.39956
2016	Hunan	0.0119304	0.0049462	0.0041386	0.0001431	0.0027025	0.0507893	0.071252	0.137347	0.064653	0.000970228	0.00116531	0.00108106	0.00104809	0.48391	0.0406307	0.335171	0.384464	0.167556	0.886586	0.0312795	0.200916	0.122104	1.12499
2016	Guangdong	0.0145122	0.0072553	0.0038836	0.0003658	0.0030075	0.118494	0.168806	0.318724	0.150298	0.00241072	0.00276396	0.00249466	0.00253687	0.436011	0.0315462	0.271487	0.218699	0.124966	0.954308	0.0662568	0.166299	0.642067	1.21344
2016	Guangxi	0.0103595	0.0028481	0.0047592	0.0001492	0.002603	0.0349613	0.0594647	0.165543	0.0536852	0.00064091	0.000963885	0.00126979	0.000826405	0.425489	0.043398	0.281622	0.253109	0.139167	0.847317	0.0204419	0.242482	0.158536	0.507353
2016	Hainan	0.0118429	0.0047649	0.0053157	0.0001391	0.0016231	0.0541375	0.112044	0.357262	0.0955246	0.00102247	0.00181793	0.00282382	0.00151141	0.331671	0.0567046	0.486575	0.189586	0.143624	0.766024	0.0270339	0.339603	1.24611	0.79709
2016	Chongqing	0.0115488	0.0039656	0.0041501	0.0002958	0.0031373	0.0607916	0.127561	0.271044	0.0984037	0.001188	0.00207442	0.00210229	0.00159397	0.60633	0.0439015	0.198157	0.0361826	0.0985537	0.926539	0.0377418	0.225574	0.329726	1.73444
2016	Sichuan	0.0112031	0.0037376	0.0045252	0.0002685	0.0026718	0.0444451	0.100667	0.332691	0.0843885	0.000804607	0.00165257	0.00266943	0.00131878	0.503605	0.0368697	0.210851	0.104083	0.104699	0.880693	0.0169774	0.243176	0.18997	0.666951
2016	Guizhou	0.0080903	0.003211	0.0031158	6.71e-05	0.0016963	0.0354813	0.06589	0.280196	0.064597	0.000652465	0.00107049	0.00218567	0.000983936	0.66668	0.0387466	0.171569	0.30707	0.148653	0.843234	0.021332	0.361931	0.13378	1.08775
2016	Yunnan	0.0090198	0.0025539	0.0050437	0.0001522	0.0012701	0.0195174	0.0710397	0.300266	0.0576253	0.000335142	0.00115067	0.00233687	0.0008561	0.483343	0.0300234	0.210652	0.191191	0.116509	0.851566	0.0118675	0.339378	0.148244	0.60404
2016	Shaanxi	0.0093964	0.003916	0.0030579	0.000159	0.0022636	0.0469262	0.108205	0.262885	0.0833455	0.000857061	0.00176762	0.00205537	0.00130701	0.836479	0.0412927	0.249475	0.330158	0.16667	0.912686	0.0188424	0.226261	0.192018	0.838867
2016	Gansu	0.0074569	0.002125	0.0032614	0.0001284	0.001942	0.0274493	0.0856095	0.433952	0.0752922	0.000452707	0.00138415	0.00348857	0.00114296	0.929256	0.0228389	0.1968	0.560511	0.182545	0.863425	0.00591827	0.437482	0.0694546	0.33593
2016	Qinghai	0.0086644	0.0024643	0.003197	0.0003252	0.0026778	0.022343	0.118785	0.344353	0.0766132	0.000329516	0.00192518	0.0028493	0.00117135	0.297209	0.0605845	0.289883	0.0563682	0.10186	0.914017	0.000805759	0.592733	0.194351	0.108798
2016	Ningxia	0.0098516	0.0039061	0.0039375	0.0002918	0.0017163	0.0406948	0.115074	0.318293	0.0854004	0.000716426	0.00186225	0.00252196	0.00132045	0.72076	0.0813135	0.241103	0.296468	0.183743	0.923752	0.0104669	0.39593	0.182524	0.511145
2016	Xinjiang	0.0101832	0.0025271	0.005642	0.0002228	0.0017913	0.0161024	0.101383	0.341004	0.0672885	0.000216576	0.00165024	0.00267846	0.000998094	0.957338	0.0712951	0.267376	0.39041	0.200129	0.829117	0.00146265	0.428848	0.0665352	0.10969
2015	Beijing	0.0205687	0.0154911	0.0019585	0.0012038	0.0019153	0.368163	0.564317	0.814924	0.451001	0.00780605	0.00934297	0.00702652	0.00820948	0.200351	0.0693516	0.352487	0.105302	0.114226	0.993908	0.133329	0.249307	1.03099	1.33359
2015	Tianjin	0.0184816	0.0110314	0.0049494	0.000775	0.0017258	0.303112	0.246613	0.238113	0.279193	0.00637899	0.00404883	0.00185472	0.00504234	0.420153	0.0513519	0.422493	0.106313	0.125565	0.987373	0.120253	0.195448	0.682894	1.38303
2015	Hebei	0.0110505	0.0058119	0.0036827	0.0002359	0.00132	0.0684943	0.0793044	0.229125	0.0853176	0.00133403	0.0012982	0.00181505	0.00138343	0.58286	0.0480904	0.423592	0.346772	0.178955	0.884606	0.0389036	0.188961	0.153848	0.977505
2015	Shanxi	0.0094539	0.0049218	0.0026244	0.0001418	0.001766	0.0626915	0.0934399	0.357573	0.0951972	0.00118415	0.00152876	0.00281244	0.0015037	0.732717	0.0606261	0.278773	0.385028	0.188603	0.938655	0.0224569	0.268121	0.200548	0.899553
2015	Inner Mongolia	0.0107759	0.0022497	0.0061854	0.0004253	0.0019155	0.0278845	0.100409	0.0967619	0.0558757	0.000447992	0.00162476	0.000726111	0.00086806	0.435496	0.0652275	0.326232	0.0357007	0.11297	0.909294	0.00206255	0.238508	0.122749	0.148245
2015	Liaoning	0.0120569	0.0047301	0.0055737	0.0002317	0.0015213	0.0925412	0.136392	0.233451	0.117925	0.00183	0.00222208	0.00181023	0.00195568	0.253944	0.043821	0.436107	0.26667	0.139956	0.916843	0.0291925	0.156322	0.448928	0.809993
2015	Jilin	0.0113262	0.0020974	0.0078781	0.0001986	0.0011521	0.0505377	0.0919377	0.169964	0.0734939	0.000927561	0.00149416	0.00131519	0.00116206	0.363644	0.0575434	0.313476	0.105717	0.117528	0.886492	0.0139434	0.228761	0.156031	0.519349
2015	Heilongjiang	0.0110952	0.002247	0.0070498	0.0005249	0.0012735	0.0357117	0.0799401	0.206023	0.0635761	0.000611122	0.00130431	0.00163171	0.000967423	0.586776	0.0891163	0.332794	0.0978255	0.151062	0.825407	0.00746089	0.266557	0.0920901	0.345101
2015	Shanghai	0.0232052	0.0174825	0.0014623	0.0007752	0.0034851	0.825374	0.416994	0.614235	0.630232	0.0184727	0.00688363	0.00498285	0.0129698	0.484506	0.0273921	0.118629	0.212129	0.110132	0.995629	0.387667	0.246445	1.63938	2.08107
2015	Jiangsu	0.0162567	0.0080149	0.0050456	0.0005452	0.002651	0.143105	0.157241	0.190124	0.151634	0.00292879	0.00256466	0.00147123	0.00262455	0.469672	0.0578461	0.365108	0.384627	0.180702	0.943151	0.0775653	0.138164	0.694783	1.48139
2015	Zhejiang	0.021125	0.0130869	0.0053643	0.0006079	0.0020659	0.148164	0.187481	0.334252	0.175538	0.00301708	0.00305493	0.00262212	0.00297927	0.370873	0.129546	0.37802	0.0932635	0.165082	0.957261	0.0567299	0.154967	0.4238	1.11863
2015	Anhui	0.0108207	0.0039831	0.0042144	0.0001618	0.0024614	0.0667455	0.0665434	0.212488	0.0789887	0.00131065	0.00108234	0.0016478	0.00127884	0.386013	0.04619	0.292468	0.2389	0.136522	0.888361	0.0429051	0.238076	0.301396	1.33433
2015	Fujian	0.0137927	0.006187	0.0054556	0.0002325	0.0019177	0.0702025	0.124082	0.200059	0.097744	0.00135869	0.00201253	0.00153923	0.00159539	0.239192	0.0562247	0.349835	0.182904	0.125022	0.918471	0.032129	0.154026	0.471599	0.843427
2015	Jiangxi	0.0111391	0.004393	0.0044313	0.0001846	0.0021302	0.0508421	0.063608	0.190158	0.0666317	0.00095757	0.00103511	0.00147489	0.00104865	0.30963	0.0697375	0.164703	0.218222	0.130532	0.893984	0.0268724	0.263849	0.270301	0.938436
2015	Shandong	0.0129304	0.0051395	0.0058564	0.0003263	0.0016081	0.0968338	0.0989109	0.13392	0.100788	0.00195169	0.00161153	0.00104058	0.00172472	0.437404	0.0517412	0.488399	0.286761	0.166574	0.92097	0.0624826	0.130948	0.216833	1.66844
2015	Henan	0.0108529	0.0037284	0.0044622	0.000157	0.0025053	0.080562	0.0575238	0.145994	0.0791071	0.0016217	0.000942828	0.00117197	0.00134261	0.651009	0.0550715	0.322214	0.266684	0.165233	0.886235	0.0580898	0.183755	0.115656	1.5005
2015	Hubei	0.0118439	0.0036829	0.0052814	0.0001608	0.0027188	0.0505003	0.0824748	0.161177	0.0698813	0.00097272	0.0013445	0.00125326	0.00112991	0.361721	0.0412466	0.309917	0.281272	0.140483	0.887993	0.0314685	0.20754	0.188076	1.36084
2015	Hunan	0.0109925	0.0045152	0.0039117	0.0001741	0.0023915	0.0490219	0.0589725	0.11461	0.0578793	0.000936688	0.000963209	0.000896391	0.000940239	0.496914	0.0430636	0.298102	0.35801	0.162825	0.884728	0.0312323	0.19821	0.112377	1.11844
2015	Guangdong	0.0133604	0.006724	0.0035901	0.000337	0.0027093	0.11929	0.153256	0.315322	0.145819	0.0024273	0.00251253	0.00247617	0.00246138	0.412599	0.0342448	0.253174	0.221184	0.124069	0.954053	0.064977	0.176176	0.551144	1.20196
2015	Guangxi	0.0094666	0.0025491	0.0043594	0.000116	0.0024421	0.0325206	0.0507737	0.147955	0.0481016	0.000597337	0.000823132	0.00113234	0.000739134	0.425533	0.0394881	0.275518	0.240416	0.133794	0.847323	0.0202483	0.24195	0.157644	0.496604
2015	Hainan	0.0108576	0.0042511	0.0050132	0.0001948	0.0013985	0.0527876	0.0953034	0.321168	0.0871965	0.000995529	0.00154354	0.00252633	0.00136919	0.308602	0.0422383	0.407121	0.185982	0.126611	0.769167	0.0266949	0.334731	0.524369	0.758757
2015	Chongqing	0.0105047	0.0035834	0.0037747	0.0002781	0.0028686	0.063903	0.113432	0.271723	0.0961467	0.00124184	0.00184301	0.00210698	0.00154831	0.629709	0.0482107	0.164133	0.03349	0.0985604	0.926823	0.0372564	0.241263	0.312443	1.70567
2015	Sichuan	0.0102474	0.0034635	0.0041973	0.0002236	0.002363	0.0439845	0.0836918	0.300569	0.0767569	0.000795341	0.00136986	0.00236729	0.0011829	0.453944	0.0351696	0.200349	0.0917635	0.0971822	0.87764	0.0168642	0.249475	0.183225	0.649346
2015	Guizhou	0.0073869	0.0028971	0.0028787	8.37e-05	0.0015273	0.033817	0.0532133	0.244838	0.0571266	0.000621561	0.000863411	0.00190398	0.00086357	0.758473	0.0349851	0.190875	0.235898	0.138536	0.84379	0.0210482	0.375099	0.107618	1.05813
2015	Yunnan	0.0082421	0.0023155	0.0046008	0.0001479	0.0011779	0.0192127	0.0615037	0.280706	0.05319	0.000329604	0.000995373	0.00218056	0.000782444	0.506216	0.0301008	0.183434	0.184402	0.114122	0.849052	0.011832	0.346044	0.149635	0.598851
2015	Shaanxi	0.0086889	0.0035483	0.0029086	0.0001524	0.0020795	0.0464507	0.0947445	0.241904	0.0774395	0.000847316	0.0015461	0.00188291	0.00120735	0.836589	0.0422787	0.27231	0.318469	0.167393	0.91135	0.0187062	0.24282	0.17823	0.827184
2015	Gansu	0.0069362	0.0019749	0.0030252	0.000128	0.0018081	0.0256254	0.0738311	0.401345	0.0686776	0.000407749	0.00119541	0.00318422	0.00101803	0.9547	0.0248809	0.233511	0.795289	0.207342	0.859493	0.00592532	0.435666	0.0702339	0.328915
2015	Qinghai	0.0079334	0.0022347	0.0030585	0.0003257	0.0023146	0.0206901	0.106461	0.324487	0.0706236	0.000294108	0.00172545	0.00267245	0.00106425	0.285285	0.0553137	0.277932	0.0563061	0.0966884	0.91356	0.000798837	0.626863	0.190585	0.104656
2015	Ningxia	0.0091187	0.0036143	0.003837	0.0001899	0.0014775	0.0440192	0.0990954	0.287497	0.0805543	0.000788507	0.00159883	0.00226393	0.00124089	0.750112	0.077207	0.284613	0.284143	0.183682	0.918345	0.0103012	0.390996	0.19192	0.500602
2015	Xinjiang	0.0094251	0.0021314	0.0053975	0.0002095	0.0016867	0.0163585	0.0906062	0.301886	0.0616554	0.000219968	0.00147399	0.00235398	0.000901095	0.92471	0.068783	0.256362	0.344652	0.189675	0.832803	0.00143675	0.408038	0.0568977	0.107387
2014	Beijing	0.0188673	0.0142602	0.0018543	0.0008178	0.001935	0.354248	0.473782	0.748265	0.415539	0.00750475	0.0078076	0.00609452	0.00742459	0.0770613	0.0693654	0.358201	0.0748154	0.096077	0.992546	0.132293	0.212119	0.578835	1.3314
2014	Tianjin	0.0170142	0.0099411	0.0047914	0.0007991	0.0014826	0.294753	0.214574	0.20187	0.260434	0.00619694	0.00351677	0.00156703	0.00473243	0.452268	0.061518	0.409235	0.110327	0.134154	0.987289	0.119417	0.183424	0.562842	1.34626
2014	Hebei	0.0101861	0.0051333	0.0034355	0.000204	0.0014134	0.0655032	0.0662118	0.174616	0.0751196	0.00127636	0.00108389	0.00137751	0.00122629	0.584031	0.0450069	0.41623	0.313389	0.17075	0.882824	0.0387871	0.158977	0.129658	0.949153
2014	Shanxi	0.0088094	0.0045696	0.0024823	0.0001232	0.0016344	0.0567677	0.0806463	0.296847	0.083485	0.00106706	0.00132028	0.00232545	0.00130973	0.747888	0.0539892	0.272109	0.365565	0.180872	0.938182	0.0225144	0.241765	0.18821	0.896209
2014	Inner Mongolia	0.0099763	0.0020708	0.0058724	0.0003887	0.0016444	0.0272487	0.0843009	0.0580416	0.0473005	0.000433307	0.00136262	0.000423943	0.000735946	0.413927	0.0590338	0.32095	0.0283511	0.105638	0.908394	0.00207016	0.218342	0.0912595	0.145534
2014	Liaoning	0.0111915	0.0043623	0.0052524	0.0002347	0.0013421	0.0901435	0.116577	0.179614	0.106061	0.00177605	0.00189515	0.00138176	0.00176489	0.116995	0.046145	0.418018	0.26997	0.127708	0.920153	0.0293271	0.177475	0.426163	0.776783
2014	Jilin	0.0107801	0.0019376	0.0074456	0.0001818	0.001215	0.0488956	0.0733188	0.116012	0.0623208	0.00089237	0.00119172	0.000891489	0.000990128	0.363025	0.0589964	0.289335	0.111748	0.117753	0.88959	0.0140982	0.211057	0.148195	0.512492
2014	Heilongjiang	0.0104532	0.0021885	0.0065967	0.0005122	0.0011558	0.0351495	0.0657891	0.154655	0.0548548	0.000599743	0.00107536	0.0012278	0.00083504	0.682099	0.0854464	0.311431	0.0801799	0.147282	0.826365	0.00762791	0.228349	0.0980274	0.343476
2014	Shanghai	0.0211916	0.016177	0.0014406	0.0006861	0.0028879	0.91657	0.33173	0.498858	0.59401	0.0211375	0.00544685	0.00395073	0.0138239	0.461509	0.0302211	0.134176	0.206614	0.111069	0.994727	0.389086	0.208906	1.38272	2.04164
2014	Jiangsu	0.0149584	0.0071703	0.0050305	0.000472	0.0022856	0.134202	0.138946	0.173894	0.139205	0.00274451	0.00226316	0.00134083	0.00240879	0.451283	0.0575216	0.331823	0.366795	0.173796	0.944163	0.0772481	0.130169	0.677717	1.46941
2014	Zhejiang	0.0193733	0.0117725	0.0052367	0.0005428	0.0018212	0.148631	0.170307	0.311062	0.168844	0.00302859	0.00277102	0.00244274	0.00286994	0.366344	0.124152	0.375389	0.0840294	0.159131	0.955762	0.0558294	0.128434	0.401997	1.103
2014	Anhui	0.0099164	0.0035549	0.0039859	0.0001491	0.0022266	0.0604961	0.0552543	0.173139	0.0685434	0.0011914	0.000898002	0.00133629	0.00111389	0.401882	0.0471529	0.277395	0.229967	0.135387	0.88525	0.0428051	0.223711	0.141425	1.24463
2014	Fujian	0.0126502	0.0056552	0.0050936	0.0002013	0.0017001	0.0677185	0.109089	0.180229	0.0900881	0.00130932	0.0017665	0.00138176	0.00146799	0.236513	0.0514655	0.335534	0.175104	0.11917	0.916245	0.0318145	0.13746	0.442278	0.816048
2014	Jiangxi	0.0101166	0.0039374	0.0041065	0.0001533	0.0019193	0.0481329	0.0514596	0.150113	0.0579905	0.000906385	0.000837708	0.00116047	0.000916215	0.200636	0.0693441	0.147419	0.211189	0.117845	0.892857	0.0268424	0.247075	0.261901	0.931786
2014	Shandong	0.0118823	0.0047131	0.005431	0.0002872	0.0014509	0.101006	0.0858678	0.11222	0.097317	0.00203828	0.00139633	0.000863423	0.00167913	0.442018	0.0476451	0.465779	0.27288	0.160242	0.919256	0.0621153	0.120776	0.205909	1.64354
2014	Henan	0.0099661	0.0032602	0.0042776	0.0001461	0.0022821	0.0753435	0.0483325	0.117766	0.0706705	0.00151843	0.000791616	0.000941395	0.00120749	0.630526	0.0509479	0.31252	0.234484	0.154825	0.880932	0.0577545	0.172553	0.103557	1.49615
2014	Hubei	0.0108491	0.0032986	0.0050093	0.0001254	0.0024157	0.0493611	0.0730407	0.147354	0.0651646	0.000950171	0.00119287	0.00115616	0.00105569	0.413482	0.0388482	0.283944	0.229524	0.131252	0.883967	0.0312856	0.180215	0.174328	1.27452
2014	Hunan	0.0100602	0.0040881	0.0036389	0.0001656	0.0021675	0.0465814	0.047723	0.0831299	0.050202	0.000890282	0.000778667	0.000647445	0.000822937	0.504934	0.0409992	0.275162	0.352487	0.159087	0.883541	0.0312134	0.185572	0.105192	1.11544
2014	Guangdong	0.0122456	0.0062203	0.0032724	0.0002955	0.0024573	0.116772	0.128438	0.261353	0.132568	0.00237511	0.00209872	0.0020395	0.00224211	0.395791	0.0346682	0.240691	0.216529	0.121244	0.953299	0.0639254	0.134975	0.509199	1.1801
2014	Guangxi	0.0086832	0.0023354	0.0040478	7.52e-05	0.0022249	0.032053	0.0431139	0.12581	0.0436333	0.000589118	0.000698783	0.000959382	0.000672016	0.410126	0.0322256	0.258312	0.226391	0.123984	0.846012	0.0200758	0.222026	0.146585	0.483586
2014	Hainan	0.0099126	0.003596	0.0047535	0.0001767	0.0013864	0.0497664	0.0756446	0.250843	0.0743195	0.000937108	0.00122524	0.00195529	0.00116068	0.284301	0.0330794	0.386582	0.17313	0.114809	0.768756	0.0264407	0.314147	0.489568	0.73452
2014	Chongqing	0.0094898	0.0031965	0.0034019	0.0002524	0.0026391	0.0693451	0.0971699	0.249047	0.0928717	0.00134269	0.00157626	0.0019279	0.00149341	0.659434	0.0448011	0.145989	0.023792	0.0937643	0.925608	0.0369287	0.231682	0.290718	1.54598
2014	Sichuan	0.0093477	0.0031565	0.0038779	0.0001847	0.0021285	0.0436934	0.0727511	0.265815	0.0707697	0.000789664	0.00118992	0.00208453	0.00108504	0.453618	0.037462	0.178845	0.0813266	0.0944774	0.876263	0.0167469	0.238171	0.178235	0.637329
2014	Guizhou	0.0066712	0.0025215	0.0026431	7.1e-05	0.0014357	0.0320127	0.0412408	0.207432	0.0495196	0.000588973	0.000667583	0.00160227	0.000743418	0.701452	0.0308068	0.153815	0.226773	0.128743	0.861818	0.0208722	0.382328	0.102751	1.01653
2014	Yunnan	0.0074561	0.0019758	0.0042424	0.0001347	0.0011033	0.01855	0.0525422	0.249737	0.047852	0.00031918	0.000850986	0.00193261	0.000698045	0.528777	0.0287661	0.17077	0.164226	0.109432	0.844703	0.0118066	0.346322	0.121278	0.584618
2014	Shaanxi	0.0079322	0.0032168	0.0027507	0.0001201	0.0018445	0.0447736	0.080062	0.187454	0.0677499	0.000814626	0.00130602	0.00145605	0.00105678	0.844441	0.0427351	0.256678	0.302894	0.163796	0.911535	0.0186138	0.223997	0.15522	0.812962
2014	Gansu	0.0062766	0.0017558	0.0027616	0.0001123	0.0016469	0.0243616	0.058789	0.302593	0.0570505	0.000384348	0.000953148	0.00236041	0.000821381	0.950946	0.0237266	0.215079	0.782988	0.204002	0.868249	0.00594411	0.371736	0.0610972	0.324293
2014	Qinghai	0.0072827	0.0020414	0.0030214	0.0002878	0.0019321	0.0200004	0.0873259	0.270562	0.0607932	0.000281132	0.00141417	0.00217129	0.000891723	0.251324	0.0574422	0.276289	0.0433204	0.0922256	0.906253	0.000797453	0.584995	0.0826749	0.100655
2014	Ningxia	0.00841	0.003391	0.0036446	0.0001489	0.0012254	0.0384539	0.0853546	0.249866	0.0702185	0.000670293	0.00137417	0.00195423	0.00106355	0.679543	0.0715358	0.26588	0.280103	0.175017	0.921155	0.0102108	0.363522	0.116066	0.471024
2014	Xinjiang	0.0087238	0.001848	0.0051794	0.0002287	0.0014677	0.0165064	0.0798393	0.240683	0.0542146	0.000222065	0.00129638	0.00186646	0.000782231	0.918389	0.0774376	0.249902	0.289113	0.185112	0.834086	0.0014006	0.357773	0.0503429	0.105704
2013	Beijing	0.0183375	0.0120349	0.0008334	0.0020235	0.0034457	0.320892	0.428262	0.714817	0.379367	0.00678052	0.00707045	0.00590935	0.00676462	0.162387	0.067902	0.327807	0.0661827	0.0996155	0.991701	0.12949	0.214028	0.562453	1.32068
2013	Tianjin	0.015841	0.0090915	0.0045716	0.00112	0.001058	0.283949	0.19657	0.199753	0.248127	0.0059621	0.00321658	0.00155234	0.0045042	0.462835	0.0603502	0.401577	0.116652	0.134906	0.986886	0.117829	0.177396	0.549064	1.31351
2013	Hebei	0.0091019	0.0052367	0.0032192	0.0001616	0.0004844	0.063734	0.0580612	0.147415	0.0692684	0.00124251	0.000951767	0.00116937	0.00113816	0.631556	0.0455282	0.405689	0.290551	0.168647	0.876316	0.0386017	0.155808	0.119262	0.924216
2013	Shanxi	0.0071535	0.0040411	0.0022739	9.32e-05	0.0007453	0.0635682	0.073885	0.269736	0.0836429	0.00120265	0.00121255	0.00212207	0.00132271	0.750977	0.0506276	0.258332	0.35083	0.175055	0.938597	0.022559	0.240444	0.168071	0.889815
2013	Inner Mongolia	0.0085957	0.0016946	0.0053484	0.000371	0.0011817	0.0264627	0.073847	0.044447	0.0424807	0.000415397	0.0011954	0.000323657	0.000658754	0.377939	0.0548911	0.303645	0.0244981	0.0984063	0.90498	0.00207523	0.219014	0.0842568	0.141602
2013	Liaoning	0.0105227	0.0042094	0.0051602	0.0002832	0.00087	0.086596	0.102787	0.160833	0.0981001	0.00169806	0.00167151	0.00123671	0.00163076	0.115346	0.0480336	0.39286	0.244159	0.122473	0.91426	0.0293742	0.191945	0.419015	0.74679
2013	Jilin	0.0096212	0.0018132	0.0068551	0.0001879	0.000765	0.046173	0.0604149	0.0897293	0.0544431	0.000835442	0.000983171	0.000689491	0.000865197	0.330056	0.0577264	0.274574	0.109402	0.112781	0.883731	0.0142369	0.211441	0.151712	0.50262
2013	Heilongjiang	0.0096341	0.0019914	0.0063654	0.0004296	0.0008478	0.0339828	0.0532185	0.120574	0.0474789	0.00057605	0.000870989	0.00095217	0.000720266	0.68309	0.0826319	0.285794	0.0674883	0.140582	0.825015	0.00775053	0.234249	0.0981754	0.338702
2013	Shanghai	0.019595	0.0122394	0.001062	0.0014468	0.0048468	0.87549	0.303009	0.492157	0.572599	0.0199337	0.00497882	0.00393001	0.013011	0.477448	0.0312451	0.123146	0.210617	0.11236	0.994015	0.386089	0.209637	1.31277	1.99243
2013	Jiangsu	0.0135978	0.0076085	0.0042584	0.0005721	0.0011587	0.128741	0.124326	0.168214	0.130888	0.00263051	0.00202467	0.00129715	0.00226303	0.432945	0.0550469	0.305002	0.329067	0.162526	0.938371	0.0764179	0.131816	0.697604	1.4561
2013	Zhejiang	0.016106	0.0092043	0.0047586	0.0007275	0.0014157	0.138112	0.157744	0.300684	0.15772	0.0027989	0.00256508	0.00235888	0.00266655	0.326877	0.0966026	0.37139	0.0693875	0.135502	0.952497	0.0548246	0.125916	0.396302	1.09409
2013	Anhui	0.0080979	0.0037335	0.0036814	0.0001136	0.0005693	0.0586938	0.0466799	0.157062	0.0634578	0.00115781	0.000759424	0.0012123	0.00103448	0.396788	0.0408559	0.260578	0.214576	0.126659	0.876669	0.0427409	0.228464	0.135322	1.24028
2013	Fujian	0.0111842	0.0051939	0.0048905	0.0003599	0.0007398	0.0654503	0.0952935	0.168471	0.0835437	0.00126359	0.00154287	0.00128835	0.00135804	0.199972	0.0457761	0.313541	0.172741	0.110135	0.911014	0.0313306	0.141032	0.445428	0.802702
2013	Jiangxi	0.0087815	0.0044221	0.0036838	0.000191	0.0004846	0.0456791	0.0419334	0.127813	0.0516915	0.000860551	0.000684561	0.000992182	0.000819737	0.191957	0.0628904	0.132757	0.203922	0.110253	0.885867	0.0268185	0.242027	0.253974	0.911126
2013	Shandong	0.0106199	0.0051272	0.0045252	0.0002839	0.0006838	0.0973321	0.0764784	0.105358	0.0915686	0.00196208	0.00124393	0.000810798	0.00158101	0.435395	0.045104	0.445275	0.255645	0.153639	0.913273	0.0617226	0.122317	0.199893	1.60092
2013	Henan	0.0084753	0.0035816	0.0042854	0.0001603	0.0004481	0.0772048	0.0414803	0.103887	0.0684029	0.00155504	0.000680808	0.000838202	0.00117814	0.603004	0.0506026	0.296661	0.214413	0.148206	0.873772	0.0573234	0.173602	0.0920625	1.49599
2013	Hubei	0.008867	0.0038682	0.0043816	9.91e-05	0.0005181	0.0482881	0.0613819	0.133645	0.0597881	0.000929485	0.00100288	0.00104626	0.000968319	0.444059	0.0375064	0.260218	0.19654	0.124242	0.874408	0.0311888	0.177216	0.164191	1.22061
2013	Hunan	0.0083721	0.0045956	0.002962	0.0001477	0.0006669	0.0451578	0.0404868	0.0743538	0.0463295	0.000863868	0.000661119	0.000580251	0.000761546	0.497208	0.0373301	0.25882	0.339604	0.15266	0.873509	0.0311615	0.191452	0.10237	1.11139
2013	Guangdong	0.0116693	0.0070724	0.0025964	0.0010405	0.00096	0.108287	0.114996	0.249093	0.122259	0.00219412	0.00188028	0.00194524	0.00205989	0.383399	0.0354666	0.22979	0.209395	0.118606	0.950976	0.0627069	0.135303	0.510687	1.12903
2013	Guangxi	0.0067909	0.0027123	0.0034204	7.04e-05	0.0005878	0.0309348	0.0374075	0.116309	0.0403974	0.000569017	0.000607096	0.000888137	0.000622013	0.391552	0.0306641	0.231728	0.200732	0.114628	0.837003	0.0199116	0.223165	0.137407	0.468788
2013	Hainan	0.0083426	0.0030015	0.0041538	0.0003479	0.0008393	0.0470487	0.0668317	0.245925	0.0695626	0.000883918	0.00108484	0.00191892	0.00108111	0.211258	0.0317365	0.35896	0.165068	0.104138	0.759581	0.0259887	0.321368	0.531443	0.702034
2013	Chongqing	0.008332	0.0040892	0.0031365	0.0002347	0.0008717	0.0675677	0.0837395	0.240121	0.0869635	0.00130666	0.00135949	0.00185736	0.0013939	0.644197	0.0409574	0.133801	0.0173079	0.0881734	0.919668	0.0365404	0.24195	0.287721	1.49081
2013	Sichuan	0.0078953	0.0035428	0.0033212	0.0002023	0.0008291	0.0422326	0.0626484	0.245092	0.0652443	0.000761238	0.00102539	0.0019227	0.000995171	0.438322	0.0330093	0.162667	0.070216	0.0869122	0.869554	0.0166852	0.23689	0.17098	0.621021
2013	Guizhou	0.005434	0.0025726	0.0023559	7.84e-05	0.0004272	0.0295681	0.0335633	0.199828	0.0450544	0.000544615	0.00054469	0.00154446	0.000671676	0.641664	0.0296242	0.120707	0.285597	0.132859	0.871478	0.0206168	0.385006	0.0920457	0.979548
2013	Yunnan	0.0061413	0.0017292	0.0036504	0.0002298	0.000532	0.01739	0.0455752	0.239463	0.0442518	0.000300196	0.000739384	0.00185355	0.000641146	0.486932	0.0240417	0.156047	0.1553	0.100929	0.838294	0.0117762	0.349504	0.127342	0.565694
2013	Shaanxi	0.0065026	0.0031512	0.0025	0.0002123	0.000639	0.0438362	0.0699667	0.178812	0.0634033	0.000796249	0.00114342	0.00139455	0.00098577	0.812236	0.0429803	0.235756	0.295867	0.160181	0.904891	0.0185019	0.228421	0.14127	0.80374
2013	Gansu	0.0051078	0.0022034	0.002231	0.0001329	0.0005405	0.0236517	0.0472541	0.263417	0.0503483	0.000371362	0.000768405	0.00204591	0.000713932	0.955657	0.0222677	0.198347	0.763315	0.200148	0.859705	0.0059582	0.368477	0.0642242	0.313755
2013	Qinghai	0.0061964	0.0023475	0.0025703	0.0001659	0.0011127	0.0194358	0.075155	0.253178	0.0555373	0.000269972	0.00121835	0.00201672	0.00080197	0.264918	0.0577092	0.252389	0.0400562	0.0908681	0.901197	0.00079053	0.584493	0.0884301	0.0970746
2013	Ningxia	0.006931	0.0028784	0.00325	0.0001333	0.0006693	0.037834	0.0751833	0.228676	0.0651651	0.000657468	0.00121107	0.00177156	0.000980014	0.705365	0.0617429	0.253148	0.256456	0.164028	0.91307	0.0100301	0.359633	0.0845056	0.43003
2013	Xinjiang	0.0072965	0.0013118	0.0046545	0.0002301	0.0011	0.015743	0.070553	0.234647	0.0505005	0.000209196	0.00114857	0.00182209	0.000721244	0.915645	0.0717981	0.230547	0.260131	0.1742	0.824372	0.00137651	0.36687	0.0481515	0.102503
2012	Beijing	0.0164757	0.0108435	0.0013181	0.00171636	0.00259779	0.307692	0.40203	0.718773	0.363353	0.00649553	0.00663521	0.00593439	0.0064699	0.202117	0.0664356	0.319345	0.0660654	0.101743	0.991599	0.126626	0.20612	0.527472	1.30965
2012	Tianjin	0.0140255	0.00792226	0.00412629	0.000921	0.00105599	0.273154	0.175438	0.190865	0.234114	0.00572723	0.002865	0.00148161	0.00425202	0.450981	0.0485622	0.389836	0.134931	0.129595	0.986691	0.115155	0.166219	0.582103	1.28618
2012	Hebei	0.00808139	0.00400528	0.00325457	0.0002183	0.00060323	0.0612488	0.0502402	0.126506	0.0635662	0.00119564	0.000823875	0.00100894	0.00105037	0.592765	0.0434986	0.38438	0.286647	0.163195	0.880088	0.038464	0.153507	0.116392	0.863586
2012	Shanxi	0.00635663	0.0031755	0.00233441	0.0001408	0.00070591	0.056579	0.0659251	0.245022	0.0750631	0.00105989	0.00108407	0.00193739	0.00117928	0.764559	0.0481458	0.237967	0.360789	0.17354	0.942349	0.022642	0.227813	0.166765	0.879202
2012	Inner Mongolia	0.00761131	0.00145905	0.00468911	0.00032298	0.00114017	0.0279496	0.0640526	0.0305314	0.0391821	0.00045046	0.00103732	0.000218654	0.000612877	0.344893	0.0504283	0.273368	0.0258794	0.0912024	0.908783	0.00208284	0.215735	0.102555	0.13843
2012	Liaoning	0.00938372	0.00363024	0.00478335	0.00024617	0.00072396	0.0767558	0.0904407	0.1517	0.0875524	0.00148853	0.00147077	0.0011665	0.00144181	0.101075	0.0455901	0.361183	0.22543	0.113819	0.913234	0.0294415	0.183471	0.471537	0.710377
2012	Jilin	0.00859817	0.00179202	0.00561763	0.00039296	0.00079556	0.0455491	0.0498934	0.0721516	0.0492806	0.000823192	0.000812071	0.000553969	0.00078535	0.314918	0.0542321	0.252107	0.120025	0.109757	0.881725	0.014397	0.206981	0.126364	0.497375
2012	Heilongjiang	0.00860385	0.00181684	0.00543369	0.00058034	0.00077298	0.0320549	0.0452507	0.100481	0.0421574	0.00053716	0.000741833	0.000799655	0.000637427	0.608122	0.0807175	0.241752	0.0711458	0.133302	0.845623	0.00787315	0.23164	0.102353	0.336285
2012	Shanghai	0.0178037	0.0114777	0.00090261	0.00138183	0.00404153	0.760498	0.289566	0.495362	0.538104	0.0168058	0.00474999	0.00393017	0.0112283	0.478483	0.0317983	0.117073	0.186177	0.10759	0.993668	0.378361	0.207317	1.2943	1.97792
2012	Jiangsu	0.012202	0.00677589	0.0038739	0.00045846	0.00109371	0.123371	0.110573	0.158825	0.122554	0.00251873	0.00179974	0.00122343	0.00211909	0.423908	0.0521579	0.280654	0.312815	0.155201	0.936767	0.0757463	0.130002	0.729827	1.43767
2012	Zhejiang	0.0145519	0.00767822	0.00529136	0.00058853	0.00099381	0.131773	0.144129	0.290388	0.14884	0.00266188	0.00234137	0.00227691	0.00250818	0.305465	0.0836145	0.359325	0.0683077	0.124654	0.951886	0.0538863	0.120059	0.39661	1.0763
2012	Anhui	0.00716046	0.00324347	0.00326564	0.00011181	0.00053954	0.0509399	0.0397387	0.146329	0.0557184	0.00101464	0.000647087	0.00113328	0.000909544	0.399913	0.0366169	0.240637	0.20623	0.120863	0.873418	0.0426695	0.23013	0.1467	1.17885
2012	Fujian	0.00996717	0.00447449	0.00457044	0.0003198	0.00060244	0.0623798	0.0809936	0.149385	0.0757101	0.00120122	0.00131006	0.00113752	0.00122871	0.20205	0.0379549	0.287686	0.174673	0.103724	0.90982	0.0309758	0.132348	0.466826	0.763395
2012	Jiangxi	0.00782943	0.00353272	0.00374243	0.00012092	0.00043336	0.0436685	0.0340927	0.110193	0.0465458	0.000822822	0.000557227	0.000857137	0.000740348	0.196984	0.0574185	0.274846	0.205793	0.120438	0.882598	0.0268125	0.233165	0.262759	0.902307
2012	Shandong	0.00944654	0.00438322	0.00423455	0.0002572	0.00057157	0.0923907	0.0635457	0.0834584	0.0825852	0.00186272	0.00103385	0.000643528	0.00143683	0.393838	0.0428986	0.417363	0.250468	0.14644	0.914389	0.061482	0.118059	0.199548	1.54899
2012	Henan	0.00752494	0.00298936	0.00397343	0.00013549	0.00042666	0.0745793	0.0348435	0.0861197	0.0631691	0.00150243	0.00057228	0.00070473	0.00109698	0.6249	0.0474981	0.278941	0.205119	0.143908	0.872648	0.0570778	0.169139	0.0987417	1.4949
2012	Hubei	0.00785171	0.00318984	0.00412349	6.587e-05	0.00047251	0.045706	0.0527195	0.124061	0.0547415	0.000881238	0.000861396	0.000973835	0.000886516	0.460802	0.0320621	0.232505	0.182307	0.116675	0.871968	0.0310974	0.168976	0.165398	1.17349
2012	Hunan	0.00744017	0.00384759	0.00290321	0.00011277	0.00057659	0.0441933	0.0341498	0.0654726	0.0429934	0.000845348	0.000557955	0.000513489	0.000709223	0.497381	0.0341292	0.246457	0.309621	0.144492	0.864396	0.0311143	0.185924	0.109415	1.105
2012	Guangdong	0.0105428	0.00680443	0.0025661	0.00055647	0.00061584	0.109268	0.102626	0.232354	0.117676	0.00221424	0.00167746	0.00181328	0.0019878	0.345439	0.0316825	0.218779	0.200281	0.110719	0.950108	0.0614327	0.129457	0.529398	1.08467
2012	Guangxi	0.00600755	0.00224595	0.00323455	5.387e-05	0.00047317	0.0295426	0.0314207	0.104065	0.0366679	0.000543576	0.000509668	0.000791882	0.000564039	0.382619	0.0276556	0.211266	0.188355	0.107932	0.833345	0.0197559	0.229015	0.150608	0.45415
2012	Hainan	0.007408	0.00247557	0.00418273	0.0001733	0.0005764	0.0449544	0.0554605	0.217263	0.062605	0.000843673	0.000900653	0.00169103	0.000969963	0.215635	0.0305633	0.33126	0.151337	0.0990828	0.750821	0.0257062	0.319264	0.599077	0.685452
2012	Chongqing	0.00738327	0.00340077	0.00297531	0.00017556	0.00083163	0.063765	0.0747613	0.235881	0.0815275	0.00123091	0.00121252	0.0018226	0.00130007	0.643714	0.0346653	0.121012	0.0141248	0.0823182	0.917612	0.0361035	0.267	0.297102	1.46511
2012	Sichuan	0.00700143	0.00308886	0.00300492	0.00016655	0.00074109	0.0405724	0.0534322	0.226936	0.0600208	0.000729023	0.000874906	0.00178366	0.000910715	0.419421	0.0295336	0.146981	0.0508046	0.0779619	0.861884	0.0166358	0.228335	0.16923	0.603907
2012	Guizhou	0.004753	0.00197773	0.00224921	7.154e-05	0.00045453	0.0242777	0.025566	0.179386	0.0377592	0.000450536	0.00041424	0.00138031	0.000556802	0.647623	0.0230259	0.106713	0.303194	0.130296	0.869836	0.0203614	0.40216	0.0709352	0.934011
2012	Yunnan	0.00541654	0.00143587	0.0033281	0.00023419	0.00041838	0.0168773	0.0380574	0.232958	0.0411417	0.000291804	0.000616979	0.0018025	0.000590059	0.450714	0.0192448	0.137431	0.15786	0.0944238	0.839512	0.0117508	0.346542	0.13838	0.555828
2012	Shaanxi	0.00576252	0.00272785	0.00229443	0.00020005	0.00054018	0.0413582	0.059258	0.164185	0.0574242	0.000748568	0.000970387	0.00128713	0.000889517	0.796288	0.0405356	0.212764	0.29044	0.155096	0.905203	0.0184193	0.229962	0.135826	0.785073
2012	Gansu	0.00450666	0.00178772	0.00211475	0.00011208	0.00049212	0.022348	0.0376113	0.232956	0.0443675	0.000348319	0.000612464	0.00180645	0.000619942	0.948257	0.019767	0.17799	0.757604	0.195886	0.861863	0.00598873	0.364511	0.0782052	0.308128
2012	Qinghai	0.00536438	0.00198969	0.00222192	9.526e-05	0.00105751	0.0184189	0.060119	0.220606	0.0479589	0.000251045	0.000975993	0.00174079	0.00067734	0.259757	0.0563213	0.247835	0.0523503	0.0919039	0.906572	0.00079053	0.612107	0.0933437	0.0913582
2012	Ningxia	0.00618032	0.00251053	0.00307152	0.00010155	0.00049673	0.0368504	0.064978	0.21284	0.0602365	0.000637457	0.00104734	0.00164027	0.000898877	0.702341	0.0531292	0.237391	0.251376	0.155864	0.914833	0.0099247	0.369181	0.0835811	0.399428
2012	Xinjiang	0.00639368	0.00100802	0.00423898	0.00017073	0.00097595	0.0160173	0.0589489	0.211252	0.045416	0.000214967	0.000962261	0.00164727	0.00064127	0.976094	0.0609374	0.201277	0.236414	0.160206	0.824049	0.00135723	0.362419	0.0563518	0.0999452
2011	Beijing	0.0147357	0.00957885	0.00136327	0.00153701	0.00225655	0.294416	0.368836	0.705335	0.344443	0.00620382	0.00608153	0.00580914	0.00611369	0.274821	0.0788252	0.316565	0.0595312	0.114027	0.991615	0.123335	0.199683	0.534129	1.30081
2011	Tianjin	0.0123212	0.00682924	0.00390807	0.00074243	0.00084148	0.262348	0.156048	0.1881	0.221235	0.00549206	0.00254217	0.00145725	0.00401498	0.433567	0.0498361	0.382524	0.147179	0.13128	0.985875	0.112063	0.158865	0.655746	1.26713
2011	Hebei	0.00711969	0.00342395	0.0030062	0.00020636	0.00048318	0.0593468	0.0440677	0.115318	0.0595352	0.00115713	0.000723537	0.000930942	0.000986632	0.561466	0.0432885	0.366086	0.291432	0.160923	0.881475	0.0383051	0.14429	0.120399	0.831382
2011	Shanxi	0.0056014	0.00268487	0.00214083	0.00017041	0.0006053	0.0564278	0.0567765	0.223296	0.0704804	0.00105676	0.000934942	0.00177509	0.0011082	0.729143	0.039733	0.222045	0.350542	0.163607	0.942922	0.0227313	0.210353	0.183346	0.860294
2011	Inner Mongolia	0.00664156	0.00131086	0.0042175	0.00033759	0.00077562	0.0249991	0.0550593	0.0248977	0.0341653	0.000383595	0.00089265	0.000179253	0.000524062	0.348251	0.0469246	0.245258	0.0276639	0.0874004	0.909031	0.00208791	0.208164	0.114694	0.13609
2011	Liaoning	0.00829654	0.00317975	0.00427099	0.00024461	0.00060119	0.0805299	0.078746	0.14773	0.0858854	0.00156337	0.00128069	0.00113698	0.00141678	0.0538768	0.0441106	0.319708	0.225812	0.10489	0.913817	0.0294684	0.175728	0.482375	0.70004
2011	Jilin	0.00750995	0.00146919	0.0049504	0.00039573	0.00069463	0.0436317	0.0429328	0.073816	0.0461222	0.000785366	0.000698117	0.000566835	0.000729075	0.27145	0.0477462	0.224239	0.128357	0.101518	0.879131	0.0145411	0.208324	0.14239	0.489616
2011	Heilongjiang	0.00759068	0.00149651	0.00478408	0.00054524	0.00076485	0.0300082	0.0377942	0.0876713	0.0375208	0.000498892	0.000620642	0.000706078	0.000565021	0.542131	0.0803085	0.190247	0.0767565	0.12636	0.864767	0.00799577	0.22207	0.107287	0.328947
2011	Shanghai	0.0160538	0.010493	0.00087677	0.00124405	0.00343994	0.729186	0.268684	0.469639	0.515588	0.0160699	0.0044049	0.0037156	0.0106865	0.458197	0.0406082	0.105626	0.165831	0.106912	0.993491	0.37158	0.203946	1.26984	1.90584
2011	Jiangsu	0.010805	0.00596902	0.00349026	0.0004143	0.00093137	0.117183	0.0960455	0.14306	0.112913	0.00239015	0.00156297	0.00110203	0.00195605	0.408015	0.0499672	0.253403	0.312046	0.150148	0.937594	0.0748414	0.126689	0.753457	1.42021
2011	Zhejiang	0.0130707	0.00672132	0.00498176	0.0005557	0.00081191	0.126647	0.131777	0.275925	0.140761	0.00255129	0.00213954	0.0021566	0.00236652	0.286045	0.0757701	0.336191	0.0616124	0.115035	0.951018	0.0527962	0.118896	0.40349	1.05949
2011	Anhui	0.00623221	0.00272317	0.00298607	0.00010596	0.000417	0.0547486	0.0333302	0.138559	0.0553527	0.00107948	0.000543231	0.00108035	0.000904272	0.386999	0.0332245	0.219587	0.19889	0.114549	0.868285	0.0426267	0.215873	0.138879	1.06734
2011	Fujian	0.00877855	0.00388954	0.00409478	0.00029147	0.00050275	0.0592846	0.0693076	0.136774	0.0691729	0.00113791	0.00112051	0.00104036	0.00111983	0.191855	0.0333061	0.258664	0.182408	0.0989775	0.908188	0.0305161	0.12518	0.503531	0.744532
2011	Jiangxi	0.00689163	0.00299449	0.00342142	0.00011152	0.00036419	0.0422266	0.028015	0.0967225	0.0426264	0.000795727	0.000458562	0.000756279	0.000680482	0.191314	0.0478876	0.245704	0.210867	0.112392	0.881134	0.0268065	0.21658	0.270983	0.878562
2011	Shandong	0.00834213	0.00371525	0.00393524	0.00024645	0.00044519	0.0896696	0.057094	0.0836421	0.0789511	0.00180697	0.000927073	0.000640926	0.00137114	0.443507	0.0374378	0.394758	0.241324	0.143022	0.912397	0.0612096	0.11027	0.204179	1.47682
2011	Henan	0.00660403	0.00252377	0.00360112	0.00010814	0.00037099	0.0701469	0.031053	0.0828381	0.0590437	0.00141238	0.000510291	0.0006931	0.00102606	0.59095	0.0437407	0.25959	0.204648	0.138127	0.869584	0.0566527	0.157767	0.101687	1.48256
2011	Hubei	0.00689792	0.00270305	0.00373134	8.445e-05	0.00037908	0.0442349	0.0451015	0.121125	0.0512425	0.000852891	0.000737199	0.000955624	0.00082812	0.49722	0.0277914	0.201175	0.16931	0.110816	0.869129	0.0309844	0.163748	0.170745	1.14442
2011	Hunan	0.00656706	0.00324081	0.0027252	0.00011219	0.00048886	0.0431887	0.0287435	0.061541	0.0403559	0.000826452	0.000469689	0.000486663	0.00066664	0.472404	0.0301407	0.225608	0.287061	0.134636	0.859273	0.0310718	0.178995	0.114928	1.09627
2011	Guangdong	0.00937173	0.00585468	0.00249811	0.00049043	0.00052851	0.100471	0.092561	0.211151	0.107498	0.00202703	0.00151313	0.00164916	0.001811	0.313738	0.0265148	0.205321	0.191887	0.10222	0.949912	0.059847	0.126149	0.549256	1.0612
2011	Guangxi	0.00523133	0.00182037	0.00300793	4.122e-05	0.0003618	0.0278676	0.0258567	0.0916982	0.0328765	0.00051357	0.000419134	0.000694589	0.000505695	0.353957	0.022809	0.195889	0.169177	0.0977446	0.825335	0.0195918	0.217158	0.164764	0.441452
2011	Hainan	0.00644601	0.00200463	0.00382699	8.577e-05	0.00052862	0.0450728	0.047337	0.207843	0.0594263	0.000844444	0.000770761	0.00161799	0.000918637	0.152694	0.0215418	0.300853	0.133099	0.0817556	0.738677	0.0251412	0.308722	0.565829	0.647345
2011	Chongqing	0.00648041	0.00289453	0.00274825	0.00013967	0.00069796	0.0617642	0.0638584	0.227646	0.0762808	0.00119092	0.00103515	0.00175863	0.00121212	0.627241	0.0286774	0.108527	0.0111075	0.0760654	0.915644	0.0357273	0.256732	0.291606	1.43882
2011	Sichuan	0.00612855	0.00265246	0.00276169	0.00014038	0.00057402	0.038681	0.0457638	0.22313	0.0561904	0.000692947	0.00074946	0.0017637	0.000847468	0.391603	0.0286671	0.125579	0.0465058	0.0726787	0.858108	0.0165926	0.222333	0.176317	0.582856
2011	Guizhou	0.00414535	0.00171352	0.00198021	5.95e-05	0.00039213	0.0238902	0.020045	0.181711	0.035975	0.000442857	0.000324996	0.00139786	0.000525662	0.550223	0.020244	0.0810701	0.351441	0.12897	0.872634	0.0200378	0.394504	0.0645672	0.895855
2011	Yunnan	0.00472199	0.00113855	0.00296618	0.00021899	0.00039827	0.0155818	0.0316598	0.235239	0.0385259	0.000270496	0.000512793	0.00181906	0.000546466	0.367305	0.0161286	0.115169	0.169032	0.0869081	0.841337	0.0117229	0.329423	0.149611	0.544339
2011	Shaanxi	0.00502787	0.00239545	0.0020172	0.00016527	0.00044995	0.0406149	0.0511779	0.168772	0.0548437	0.000734143	0.000837623	0.00132243	0.00084272	0.792137	0.0371556	0.18417	0.280538	0.148294	0.902424	0.0183123	0.234234	0.102723	0.739232
2011	Gansu	0.00390937	0.00156197	0.00186677	8.246e-05	0.00039818	0.0214171	0.0294207	0.206915	0.0393186	0.000332411	0.000480417	0.00160766	0.000542828	0.922882	0.0180454	0.154809	0.794819	0.194195	0.864801	0.00599342	0.356794	0.0823372	0.290503
2011	Qinghai	0.00460846	0.00177539	0.0020888	9.369e-05	0.00065059	0.0162078	0.0469861	0.189136	0.0402001	0.000212169	0.00076202	0.00147741	0.000552694	0.264906	0.0479363	0.235512	0.0597089	0.0877444	0.907162	0.000786377	0.579171	0.119862	0.0889935
2011	Ningxia	0.00540995	0.00216424	0.00273043	0.00011643	0.00039885	0.035645	0.0556315	0.196828	0.0553903	0.000612951	0.000895647	0.00151157	0.00081955	0.717289	0.0469599	0.219466	0.235986	0.147822	0.912406	0.00975904	0.335794	0.135185	0.369066
2011	Xinjiang	0.00544215	0.00080473	0.00388715	0.00014714	0.00060313	0.0149613	0.0476602	0.18743	0.0395079	0.000195679	0.000780316	0.00147256	0.000549056	0.974381	0.0477323	0.170802	0.22039	0.145539	0.827682	0.00134036	0.345609	0.0547186	0.0934639
2010	Beijing	0.0132623	0.00822919	0.00181684	0.00133988	0.00187638	0.292566	0.365068	0.813618	0.345739	0.00616847	0.00600095	0.00647992	0.00615327	0.324486	0.504996	0.303244	0.0579495	0.348472	0.991189	0.119557	0.192532	0.571736	1.28661
2010	Tianjin	0.0100749	0.00526197	0.00389519	0.00036841	0.00054929	0.248349	0.148042	0.237345	0.215062	0.00518819	0.00240943	0.00184722	0.00385521	0.471672	0.392298	0.369452	0.145067	0.337984	0.984218	0.108553	0.14926	0.804315	1.23947
2010	Hebei	0.00595798	0.00265342	0.0027298	0.00018245	0.00039231	0.0594432	0.0401233	0.14512	0.0608622	0.00115871	0.000660593	0.00119403	0.00100034	0.576979	0.106494	0.34511	0.300114	0.203822	0.874337	0.0381038	0.138286	0.133768	0.8175
2010	Shanxi	0.00473625	0.0021086	0.00202846	0.00021417	0.00038501	0.0487421	0.0506233	0.267992	0.0671501	0.000907699	0.00083529	0.00214539	0.00104128	0.736904	0.0666475	0.204635	0.36287	0.18237	0.939736	0.0228079	0.209911	0.168486	0.840102
2010	Inner Mongolia	0.00552959	0.00103678	0.00366993	0.00016426	0.00065861	0.024446	0.0457611	0.036999	0.0321161	0.000372062	0.000743519	0.000280115	0.000481824	0.369251	0.056688	0.208706	0.035817	0.0936126	0.906161	0.0020896	0.194783	0.134555	0.133554
2010	Liaoning	0.00690793	0.00264997	0.00348614	0.00023415	0.00053767	0.0780039	0.0746014	0.194425	0.0869193	0.00151011	0.00121747	0.0015207	0.00141578	0.0718332	0.104447	0.271405	0.236944	0.142579	0.911629	0.0294415	0.173147	0.541347	0.683345
2010	Jilin	0.00623744	0.00107214	0.00408592	0.00037745	0.00070193	0.0453435	0.0391806	0.109289	0.0490663	0.000818283	0.000638176	0.00085574	0.000764158	0.320536	0.0717149	0.179975	0.147891	0.120401	0.878842	0.0146585	0.206199	0.174166	0.482588
2010	Heilongjiang	0.00621072	0.00124159	0.00394165	0.0003441	0.00068339	0.028388	0.0342136	0.122509	0.0383806	0.000469099	0.000564442	0.00101203	0.000569253	0.495255	0.0975631	0.143015	0.0847009	0.131582	0.874342	0.00810359	0.217317	0.127965	0.321237
2010	Shanghai	0.013978	0.00960573	0.00058974	0.00097025	0.00281224	0.692577	0.265305	0.519461	0.505721	0.0152337	0.00434709	0.00408242	0.0102576	0.497969	0.737521	0.0966617	0.161427	0.457335	0.99335	0.363221	0.192409	1.33844	1.88849
2010	Jiangsu	0.00911824	0.00489639	0.00321502	0.00039894	0.00060789	0.111374	0.0871755	0.164202	0.108474	0.00226789	0.00142005	0.00127299	0.00186429	0.466619	0.390389	0.21417	0.338754	0.366748	0.938683	0.0734049	0.118624	0.830306	1.40212
2010	Zhejiang	0.0113025	0.00582248	0.00430713	0.00052538	0.00064757	0.124864	0.120648	0.299151	0.137936	0.00251353	0.00195745	0.00233968	0.00230964	0.346721	0.440003	0.310349	0.0676786	0.323898	0.950922	0.0516303	0.115715	0.447355	1.04433
2010	Anhui	0.00528517	0.00220394	0.00262642	0.00014195	0.00031286	0.0521008	0.0285373	0.167964	0.0546409	0.00102997	0.000466378	0.00133574	0.00088456	0.452927	0.0683187	0.192487	0.204665	0.140161	0.860103	0.0425196	0.209365	0.16596	1.06625
2010	Fujian	0.00742686	0.0030946	0.00355844	0.0002451	0.00052871	0.0576266	0.0625218	0.15715	0.0677649	0.00110285	0.00101321	0.00120948	0.00108709	0.209655	0.0950849	0.225911	0.206091	0.141056	0.907467	0.0297823	0.115022	0.573269	0.733992
2010	Jiangxi	0.00578856	0.00239462	0.00291942	0.00010021	0.00037431	0.0386737	0.0234714	0.120832	0.0411048	0.000730884	0.00038453	0.000951878	0.000645726	0.205583	0.0906761	0.211659	0.238706	0.142784	0.872294	0.0267346	0.203493	0.314435	0.842403
2010	Shandong	0.00699028	0.00295806	0.00345689	0.00023829	0.00033704	0.0858267	0.0515312	0.0972678	0.0761319	0.00172782	0.000838303	0.000757383	0.0013137	0.524592	0.140937	0.36686	0.250944	0.215682	0.908392	0.060722	0.105822	0.215166	1.45573
2010	Henan	0.00552373	0.00194386	0.00324043	5.929e-05	0.00028014	0.0686385	0.0272881	0.0960285	0.0581112	0.00138249	0.000448307	0.000807697	0.00100404	0.685558	0.0939561	0.240593	0.201247	0.172542	0.85891	0.0563174	0.147934	0.111103	1.4676
2010	Hubei	0.00583227	0.00218611	0.00323494	0.00010692	0.0003043	0.0422883	0.0398093	0.154995	0.0512155	0.000815538	0.000651089	0.00122393	0.000813662	0.517054	0.0485033	0.163848	0.188408	0.125509	0.86554	0.0308123	0.156655	0.181875	1.10926
2010	Hunan	0.00562196	0.00265559	0.0024639	0.00010158	0.00040089	0.0414943	0.0247137	0.0849304	0.0401348	0.000794997	0.000404524	0.000681425	0.000652906	0.504909	0.0520116	0.196534	0.299763	0.15054	0.855	0.0310198	0.168505	0.136758	1.07648
2010	Guangdong	0.00789025	0.00479952	0.00220374	0.00040115	0.00048585	0.100445	0.0853902	0.226672	0.10646	0.00202303	0.0013983	0.00178331	0.00178832	0.32109	0.136186	0.184767	0.204336	0.172147	0.950297	0.0580943	0.117826	0.619822	1.05797
2010	Guangxi	0.00454341	0.00170718	0.00251015	3.378e-05	0.0002923	0.0267236	0.0212117	0.109508	0.0322457	0.000492293	0.000344558	0.000836319	0.000487703	0.378782	0.0335578	0.160147	0.184959	0.106129	0.824965	0.0194024	0.209783	0.198066	0.428375
2010	Hainan	0.00527537	0.00126186	0.00356331	0.00010777	0.00034243	0.0430291	0.0408553	0.23556	0.0582341	0.000803692	0.000670497	0.00185673	0.000893939	0.191783	0.0214301	0.256435	0.142062	0.0835458	0.738518	0.024548	0.281588	0.849262	0.599887
2010	Chongqing	0.00527666	0.00233523	0.00232351	9.05e-05	0.00052741	0.0525403	0.0564536	0.271161	0.0715324	0.00101364	0.000916768	0.0021224	0.00112284	0.668257	0.0716649	0.0841908	0.0187544	0.103438	0.913523	0.0350113	0.215635	0.298092	1.41925
2010	Sichuan	0.00508689	0.00224818	0.00226334	0.00014401	0.00043136	0.0371268	0.0405052	0.263358	0.0565289	0.000663956	0.000664432	0.00210857	0.000847658	0.414682	0.0766327	0.0978731	0.0603815	0.103905	0.855524	0.0165535	0.247766	0.214286	0.547494
2010	Guizhou	0.00347193	0.00130385	0.00170633	0.00011719	0.00034456	0.024219	0.016061	0.205824	0.036758	0.000449353	0.000260614	0.00158674	0.000532158	0.614739	0.0335565	0.0680833	0.340292	0.137814	0.864188	0.0197483	0.354503	0.0603085	0.860797
2010	Yunnan	0.00395203	0.00093	0.00251012	0.00017684	0.00033507	0.0152369	0.0272936	0.277339	0.0399179	0.000264722	0.000442384	0.00215165	0.000562552	0.425118	0.0240721	0.0910702	0.203268	0.0999171	0.846574	0.0116772	0.316399	0.167734	0.530908
2010	Shaanxi	0.00410498	0.00173448	0.00188221	9.702e-05	0.00039127	0.038381	0.0445544	0.201498	0.0539892	0.000691719	0.000730484	0.00158969	0.000818485	0.800962	0.0412788	0.148013	0.312121	0.15316	0.902361	0.0181663	0.219176	0.120365	0.717223
2010	Gansu	0.00342465	0.00119945	0.00185599	3.987e-05	0.00032934	0.0203143	0.0243313	0.231389	0.0388631	0.000313272	0.000399031	0.00181941	0.000532674	0.928664	0.03665	0.13713	0.796607	0.205792	0.85457	0.00601221	0.356387	0.103495	0.27919
2010	Qinghai	0.00386268	0.00126981	0.00197312	0.00012068	0.00049907	0.0149105	0.0377733	0.201546	0.0375153	0.000190209	0.00061239	0.00156917	0.000503442	0.293096	0.0995778	0.219724	0.0691687	0.122267	0.900091	0.000779455	0.550494	0.115295	0.086093
2010	Ningxia	0.00467489	0.00178828	0.0024215	9.866e-05	0.00036645	0.0339175	0.0485953	0.230209	0.0546809	0.000578174	0.000783476	0.00177856	0.000797812	0.735462	0.0800496	0.193772	0.233522	0.167223	0.905726	0.00953313	0.329967	0.160258	0.339127
2010	Xinjiang	0.00464267	0.00055626	0.00364998	0.00012653	0.00030991	0.0140426	0.0401291	0.201104	0.0376742	0.00018069	0.000659796	0.00160305	0.000518048	1	0.0663178	0.157601	0.186629	0.149833	0.80163	0.00131627	0.312445	0.0647386	0.0920741
2009	Beijing	0.0116686	0.00732619	0.00153998	0.00126861	0.00153381	0.28646	0.314284	0.754145	0.324499	0.00603374	0.00516762	0.00614175	0.00576429	0.265088	0.483089	0.29836	0.0482207	0.32871	0.990267	0.113342	0.190847	0.599179	1.26474
2009	Tianjin	0.00868756	0.00440833	0.00355158	0.00026753	0.00046012	0.236185	0.123823	0.23108	0.199385	0.00492237	0.00201601	0.00181	0.00357672	0.387799	0.27084	0.353252	0.163305	0.265562	0.98287	0.10262	0.149468	0.887267	1.19634
2009	Hebei	0.00514967	0.00225101	0.00244044	0.0001239	0.00033431	0.0592148	0.0323517	0.141064	0.0579318	0.00115082	0.000533106	0.00115597	0.000949518	0.46985	0.0969248	0.321549	0.331256	0.194569	0.87193	0.0372564	0.136207	0.146643	0.8058
2009	Shanxi	0.0042441	0.00178993	0.00191976	0.00020512	0.00032929	0.0501471	0.0415927	0.281398	0.0661094	0.000930039	0.000687678	0.00225284	0.00101887	0.672593	0.0613753	0.188275	0.36429	0.175095	0.935095	0.0218698	0.212237	0.190309	0.812572
2009	Inner Mongolia	0.0049378	0.00090042	0.0032775	0.00013734	0.00062255	0.023275	0.0349803	0.0297502	0.0274613	0.000348752	0.00056859	0.000224423	0.000404829	0.314309	0.0667612	0.177844	0.0475278	0.0955216	0.904561	0.00207777	0.197822	0.168316	0.127435
2009	Liaoning	0.005958	0.00223975	0.00301731	0.00020551	0.00049543	0.0660692	0.0587424	0.189207	0.0743012	0.00127164	0.00095807	0.00147376	0.0011948	0	0.0804623	0.242859	0.241595	0.118104	0.906991	0.0292127	0.176328	0.591833	0.680464
2009	Jilin	0.00526591	0.00086902	0.00343675	0.00029086	0.00066929	0.0414381	0.0309328	0.109669	0.0441699	0.00073934	0.000503391	0.000850113	0.000676273	0.270894	0.0836026	0.165842	0.143677	0.121512	0.865283	0.0146211	0.203223	0.181128	0.471878
2009	Heilongjiang	0.00520676	0.00101961	0.00332669	0.00024104	0.00061942	0.0282521	0.0266957	0.126193	0.0362668	0.00046665	0.000441286	0.00103946	0.000531137	0.48606	0.0798282	0.118016	0.0837251	0.117456	0.865572	0.00808879	0.218672	0.143986	0.320233
2009	Shanghai	0.0124829	0.008671	0.00059017	0.00093281	0.00228896	0.576297	0.211902	0.439227	0.42724	0.0126879	0.00346935	0.0034414	0.00849916	0.44914	0.577341	0.103469	0.158982	0.396623	0.992435	0.348553	0.198695	1.40012	1.84071
2009	Jiangsu	0.00800354	0.00423854	0.00293867	0.0003256	0.00050073	0.102513	0.0690564	0.155491	0.0966944	0.00209263	0.00112374	0.00120155	0.00166264	0.423424	0.296592	0.184429	0.355352	0.308076	0.934358	0.0728545	0.11659	0.881002	1.34145
2009	Zhejiang	0.0100073	0.00509015	0.00386956	0.0004879	0.0005597	0.116095	0.100293	0.292655	0.125688	0.00233126	0.0016251	0.00229458	0.00209573	0.322204	0.35267	0.285063	0.0700689	0.27527	0.94941	0.0500095	0.115411	0.487284	1.01376
2009	Anhui	0.00450432	0.00188242	0.00223862	0.000117	0.00026627	0.0497778	0.0200401	0.166508	0.0504273	0.000989415	0.000327999	0.00132643	0.000815991	0.402448	0.0599105	0.167755	0.237628	0.135212	0.851389	0.0437616	0.212855	0.189395	1.06484
2009	Fujian	0.00668018	0.00267835	0.00333018	0.00019993	0.00047171	0.0579142	0.0474193	0.140379	0.061841	0.0011089	0.000767621	0.00107654	0.00099321	0.184049	0.0793356	0.192217	0.243835	0.132776	0.903344	0.0295645	0.115378	0.65594	0.721806
2009	Jiangxi	0.00507501	0.00201898	0.00268531	8.041e-05	0.00029031	0.0390513	0.0159934	0.110684	0.0381264	0.000735898	0.000261824	0.000863427	0.000597108	0.203706	0.0641382	0.182831	0.243982	0.12424	0.856481	0.0265548	0.204094	0.329272	0.820917
2009	Shandong	0.00611877	0.00249657	0.00312928	0.00019611	0.00029681	0.0838694	0.0406154	0.0825039	0.0701858	0.00168583	0.00065997	0.000635325	0.00121696	0.488427	0.113692	0.341225	0.251844	0.193858	0.904809	0.0599747	0.096401	0.225707	1.43567
2009	Henan	0.00480695	0.00162175	0.00289057	5.601e-05	0.00023862	0.0664359	0.0187006	0.0802331	0.0526777	0.00133962	0.000306578	0.000654669	0.000914849	0.597592	0.0664283	0.216708	0.225618	0.153432	0.857855	0.0568084	0.149163	0.121679	1.45098
2009	Hubei	0.00503526	0.00190054	0.00282853	5.837e-05	0.00024781	0.0418316	0.0292921	0.149283	0.0471806	0.000806508	0.000478743	0.00116908	0.000745415	0.413126	0.0352018	0.135749	0.247546	0.11874	0.861439	0.0307692	0.161323	0.198694	1.06076
2009	Hunan	0.00490904	0.00223401	0.00225733	8.119e-05	0.00033651	0.0416811	0.0189843	0.0883938	0.038746	0.00079536	0.000311155	0.00070568	0.00062566	0.392043	0.0425131	0.175702	0.294833	0.134093	0.849178	0.0302455	0.169257	0.146457	0.903706
2009	Guangdong	0.00690693	0.00408969	0.00201739	0.00035766	0.00044219	0.0938113	0.0716553	0.216226	0.0972838	0.00188577	0.00117219	0.00169263	0.00162793	0.311149	0.118393	0.163641	0.208562	0.159089	0.949085	0.0563639	0.109779	0.681499	1.02913
2009	Guangxi	0.00398044	0.00146522	0.00222823	4.149e-05	0.0002455	0.0248646	0.0135742	0.108874	0.0286827	0.000464732	0.000220599	0.000830569	0.000431397	0.342337	0.0282085	0.132402	0.203268	0.100853	0.81203	0.0204377	0.20902	0.239463	0.422942
2009	Hainan	0.00474436	0.00097268	0.0034263	5.608e-05	0.0002893	0.0418423	0.0278198	0.206721	0.0512411	0.000780947	0.000456713	0.0016303	0.000782857	0.241357	0.0180109	0.219309	0.151064	0.0843724	0.720598	0.0244068	0.293834	3.72891	0.56613
2009	Chongqing	0.00447835	0.00191968	0.00211165	6.78e-05	0.00037923	0.0494919	0.0434221	0.260614	0.0648126	0.000954073	0.000704705	0.00202969	0.00100921	0.575524	0.0499401	0.0659043	0.0209497	0.0848348	0.907075	0.0346958	0.19787	0.290814	1.34645
2009	Sichuan	0.00446205	0.00182137	0.00207288	9.475e-05	0.00047305	0.0286254	0.0293373	0.253344	0.0471022	0.000509963	0.000481313	0.00201096	0.000691306	0.371817	0.0793497	0.0798437	0.0332205	0.0947843	0.841667	0.0168416	0.253738	0.22253	0.512691
2009	Guizhou	0.00300541	0.00107432	0.00153757	8.19e-05	0.00031163	0.0205387	0.0101057	0.181564	0.0308031	0.000389791	0.000163981	0.0013956	0.000443758	0.576604	0.0231387	0.0520312	0.33097	0.125902	0.859362	0.0200775	0.350723	0.062851	0.809238
2009	Yunnan	0.00336934	0.00068495	0.00227902	0.00012752	0.00027785	0.0157871	0.0200235	0.253076	0.0362927	0.000273306	0.000324595	0.00195988	0.000504363	0.394114	0.0214477	0.0752947	0.200721	0.0941024	0.826962	0.0115986	0.316437	0.176041	0.522781
2009	Shaanxi	0.00343755	0.00142846	0.00157016	9.26e-05	0.00034632	0.0373473	0.0342262	0.206993	0.0505487	0.000672413	0.000562446	0.0016337	0.000758597	0.681664	0.0373801	0.116982	0.369065	0.152891	0.903346	0.0181274	0.22542	0.135453	0.700919
2009	Gansu	0.0029801	0.00099494	0.00158323	3.406e-05	0.00036787	0.018659	0.0175452	0.226319	0.0353525	0.000285788	0.000288349	0.0017762	0.000475991	0.814686	0.0283224	0.111639	0.972445	0.200464	0.853272	0.00600047	0.3679	0.0988083	0.267731
2009	Qinghai	0.00334615	0.00108159	0.00166624	0.000117	0.00048132	0.0146977	0.0263251	0.181738	0.0323323	0.000186667	0.000426597	0.0014154	0.000421227	0.127444	0.0616595	0.198821	0.094821	0.0880149	0.900672	0.000771148	0.450161	0.176892	0.0832563
2009	Ningxia	0.00404833	0.00151894	0.0021116	6.308e-05	0.00035471	0.0333964	0.036215	0.222241	0.0499099	0.000567592	0.00058315	0.00171392	0.000718326	0.649535	0.0895686	0.169985	0.272436	0.175124	0.905971	0.00941265	0.319485	0.126191	0.328389
2009	Xinjiang	0.0038831	0.00046149	0.00306957	0.00012126	0.00023077	0.0123397	0.0294539	0.197944	0.0330936	0.000155703	0.000485433	0.00159026	0.000445774	0.869415	0.0842089	0.107103	0.253757	0.168152	0.822368	0.0013006	0.314916	0.0766622	0.0907729
2008	Beijing	0.0106619	0.00638931	0.00205857	0.0011428	0.00107125	0.27152	0.254739	0.67676	0.293222	0.00569663	0.00418902	0.00538101	0.00516363	0.205326	0.315978	0.292332	0.0450713	0.238174	0.989244	0.107918	0.186812	0.650936	1.23945
2008	Tianjin	0.00791078	0.00406495	0.00309714	0.00046339	0.0002853	0.220697	0.0996406	0.200157	0.179631	0.00458657	0.00161947	0.00154353	0.00322987	0.339214	0.202666	0.349495	0.169988	0.222034	0.980709	0.0982748	0.136555	1.0252	1.00782
2008	Hebei	0.00479546	0.00197952	0.00241622	0.00011863	0.00028109	0.0570403	0.0226457	0.0815987	0.0484783	0.0011071	0.000375592	0.000697097	0.000815849	0.403303	0.0792334	0.310432	0.326124	0.176379	0.874319	0.037018	0.116234	0.145006	0.791859
2008	Shanxi	0.00409724	0.00171355	0.00198638	0.00015305	0.00024426	0.0454718	0.0325711	0.219063	0.0558794	0.000841149	0.000540927	0.00178766	0.000863253	0.678087	0.0504053	0.159093	0.187316	0.133661	0.956407	0.0217677	0.189518	0.180165	0.796254
2008	Inner Mongolia	0.00465618	0.00080648	0.00321801	0.0001149	0.00051679	0.0198279	0.0241078	0.0190547	0.021076	0.000282936	0.000393392	0.000150669	0.000302243	0.323311	0.060922	0.165903	0.0445064	0.0909044	0.883148	0.00206593	0.187402	0.198641	0.124504
2008	Liaoning	0.00557648	0.00203553	0.00293126	0.00020129	0.0004084	0.0778533	0.0471578	0.16229	0.075558	0.00150659	0.000771892	0.00128562	0.00123831	0.0596953	0.121214	0.230682	0.190657	0.139063	0.90328	0.0290377	0.159969	0.643869	0.680646
2008	Jilin	0.00493274	0.00081017	0.00334472	0.0001832	0.00059466	0.0410899	0.0224649	0.0790213	0.0386732	0.000732244	0.000365855	0.000617548	0.000597884	0.309288	0.0829896	0.144597	0	0.0911562	0.857302	0.0145891	0.183703	0.189194	0.464776
2008	Heilongjiang	0.00485559	0.00091676	0.0031637	0.00024357	0.00053157	0.0265139	0.0201577	0.0774585	0.0290636	0.000436497	0.000335525	0.000675361	0.000433834	0.49063	0.07763	0.0991652	0.0722117	0.11198	0.868941	0.00808668	0.185596	0.135392	0.318911
2008	Shanghai	0.0114403	0.00810832	0.00071126	0.00084983	0.00177085	0.608377	0.177109	0.373171	0.419671	0.0133546	0.00290299	0.00292814	0.00861281	0.374372	0.559716	0.102265	0.152513	0.37992	0.991838	0.337671	0.189363	1.49061	1.81326
2008	Jiangsu	0.00735647	0.0038955	0.002812	0.00025347	0.0003955	0.108082	0.0536203	0.124342	0.092369	0.00219839	0.000873882	0.000966225	0.0016088	0.364525	0.226219	0.168812	0.366897	0.26052	0.930722	0.0724067	0.107133	0.952893	1.31465
2008	Zhejiang	0.00925793	0.00458744	0.00376293	0.00043752	0.00047004	0.109019	0.0787759	0.2243	0.10934	0.00217359	0.0012761	0.00173088	0.00182391	0.291735	0.284254	0.279121	0.0640055	0.233362	0.949019	0.0494028	0.102787	0.511664	0.982483
2008	Anhui	0.00420249	0.00173784	0.00211424	0.00011904	0.00023137	0.0467151	0.0132262	0.125214	0.0430557	0.000930711	0.000217608	0.00101468	0.000708237	0.372204	0.0480747	0.152862	0.232968	0.12317	0.840201	0.0437901	0.185609	0.199568	1.06229
2008	Fujian	0.00619607	0.00242146	0.00314609	0.00017903	0.00044949	0.0554526	0.0365964	0.11138	0.0545147	0.00105796	0.000593986	0.000861576	0.000881318	0.123875	0.06742	0.181018	0.236801	0.117086	0.89303	0.0293468	0.105119	0.719336	0.714573
2008	Jiangxi	0.00469719	0.00184236	0.00255259	6.655e-05	0.00023569	0.037671	0.010598	0.0905439	0.0338859	0.000709432	0.00017514	0.000727828	0.000537088	0.184813	0.0471664	0.15657	0.245684	0.109613	0.836369	0.0263631	0.18673	0.359026	0.801768
2008	Shandong	0.00564143	0.00226346	0.00296296	0.00016393	0.00025107	0.0764994	0.0302809	0.0451463	0.0591433	0.00154301	0.000492864	0.000352435	0.0010484	0.436561	0.0904043	0.318092	0.24186	0.171479	0.903365	0.059639	0.0870448	0.226198	1.39764
2008	Henan	0.00445424	0.00149993	0.0026993	5.3e-05	0.00020202	0.0678614	0.0139449	0.0462296	0.0489447	0.00136613	0.000229764	0.00040356	0.000872307	0.516402	0.0527562	0.204022	0.204338	0.135047	0.855561	0.0564611	0.123948	0.110546	1.44099
2008	Hubei	0.00465638	0.00174233	0.00269083	4.082e-05	0.0001824	0.0414773	0.0203522	0.110354	0.0409291	0.000797245	0.000334258	0.000880773	0.000656489	0.335548	0.0270999	0.124864	0.230739	0.103895	0.8429	0.0307208	0.145651	0.208407	1.01327
2008	Hunan	0.00451246	0.00199052	0.00219661	5.706e-05	0.00026826	0.0396013	0.0132799	0.0708556	0.0341811	0.000756456	0.000219041	0.000587377	0.000559271	0.238842	0.0336252	0.174034	0.132212	0.0862995	0.820071	0.0301228	0.158222	0.165587	0.871426
2008	Guangdong	0.00639979	0.00368447	0.0020015	0.00033947	0.00037435	0.0922269	0.0581621	0.174837	0.0887	0.00184859	0.000954938	0.00138937	0.00149807	0.273286	0.0967043	0.158531	0.203272	0.140912	0.944806	0.0550452	0.105853	0.72493	1.01908
2008	Guangxi	0.00369034	0.00128339	0.00219062	4.176e-05	0.00017458	0.0200854	0.00762593	0.0527082	0.0191358	0.000385951	0.000124997	0.000404663	0.000303012	0.307214	0.0235897	0.124628	0.188707	0.0917901	0.797269	0.0202694	0.180868	0.249852	0.417816
2008	Hainan	0.00438997	0.00080863	0.00323509	5.358e-05	0.00029268	0.0417022	0.0188042	0.15189	0.0440045	0.000777221	0.000309983	0.00119573	0.000677636	0.182172	0.0157357	0.203519	0.149357	0.0760791	0.700109	0.0241243	0.245315	4.60237	0.524379
2008	Chongqing	0.00412621	0.00176464	0.00201664	5.09e-05	0.00029403	0.0486468	0.0301876	0.242445	0.058787	0.00093706	0.000490639	0.00190144	0.000913637	0.481372	0.0380083	0.0574775	0.0158097	0.0706324	0.887103	0.034453	0.199348	0.324317	1.31832
2008	Sichuan	0.00412121	0.0016204	0.0020617	7.137e-05	0.00036774	0.0274585	0.0201999	0.192515	0.0390229	0.000489188	0.000333109	0.00156125	0.00057437	0.181546	0.0312445	0.0723459	0.0316877	0.0496866	0.810803	0.0167449	0.235788	0.233794	0.461897
2008	Guizhou	0.00279693	0.00100268	0.00151247	6.392e-05	0.00021786	0.0199551	0.00543649	0.158268	0.0271653	0.000378224	8.89198e-05	0.00121722	0.000390239	0.522199	0.0157896	0.04952	0.316901	0.115699	0.835648	0.0204124	0.316131	0.0666716	0.711626
2008	Yunnan	0.0031026	0.00061747	0.0021568	0.00010983	0.0002185	0.011496	0.0136612	0.188964	0.0269826	0.000208601	0.000221916	0.00145814	0.000371716	0.372482	0.0172682	0.0686338	0.217086	0.0922287	0.820891	0.0115275	0.257932	0.171797	0.517008
2008	Shaanxi	0.00313646	0.00124357	0.00147501	8.601e-05	0.00033187	0.0369477	0.0241072	0.175659	0.0447025	0.000664868	0.000397931	0.00140387	0.00067149	0.660205	0.0333213	0.102398	0.361621	0.146643	0.889989	0.0180837	0.208503	0.138875	0.637344
2008	Gansu	0.00272379	0.00086798	0.00154324	1.949e-05	0.00029308	0.0176593	0.0116805	0.162339	0.0280586	0.00026897	0.000193745	0.00129366	0.000374569	0.778262	0.0226552	0.098657	1	0.194116	0.854224	0.00599108	0.304912	0.0830934	0.248093
2008	Qinghai	0.00306124	0.00098316	0.00160274	0.00014855	0.0003268	0.0150443	0.017311	0.128536	0.0255301	0.000192372	0.000281471	0.000993749	0.000323322	0.110658	0.039806	0.180075	0.0886484	0.0701762	0.890196	0.000766994	0.378142	0.238358	0.0784189
2008	Ningxia	0.00368142	0.00126004	0.00203201	6.573e-05	0.00032364	0.0330146	0.0254508	0.200104	0.0446309	0.000559743	0.000410572	0.00153862	0.000635345	0.586789	0.0756905	0.155364	0.258009	0.159054	0.890761	0.00930723	0.295497	0.151735	0.316386
2008	Xinjiang	0.0035029	0.00042282	0.00277971	0.00012115	0.00017923	0.0106215	0.0232018	0.133123	0.0250397	0.000132224	0.000384727	0.00111924	0.000340184	0.805507	0.0745251	0.0937303	0.248012	0.158095	0.835586	0.00128373	0.252025	0.0760037	0.0883446
2007	Beijing	0.00943963	0.00560565	0.00230372	0.00080322	0.00072704	0.263255	0.229689	0.643492	0.278488	0.00551619	0.00377637	0.0051132	0.00489617	0.211597	0.340243	0.322466	0.107359	0.270624	0.989174	0.102129	0.176355	0.712165	1.26468
2007	Tianjin	0.00701006	0.00358267	0.0029573	0.00016195	0.00030814	0.222502	0.0875374	0.223626	0.178586	0.00462547	0.00142122	0.00172693	0.0032096	0.369433	0.153949	0.340279	0.185944	0.197384	0.978182	0.0931772	0.133519	1.24816	0.963611
2007	Hebei	0.00429343	0.00175433	0.00224967	0.0001158	0.00017364	0.0593119	0.0155021	0.0654425	0.0461276	0.00115055	0.000256378	0.000539058	0.000780514	0.478243	0.0695845	0.290657	0.322415	0.172872	0.86836	0.0367744	0.109898	0.161404	0.780005
2007	Shanxi	0.00366566	0.00152095	0.00186038	0.0001358	0.00014853	0.0402624	0.0234086	0.204222	0.0486974	0.000747424	0.000386879	0.00162385	0.000740902	0.758805	0.0422756	0.151774	0.151211	0.123199	0.952963	0.0216528	0.183126	0.236077	0.764959
2007	Inner Mongolia	0.0039531	0.00071686	0.00278608	0.00011706	0.0003331	0.0207246	0.0160938	0.0164411	0.0189034	0.000303662	0.000261758	0.000119844	0.000266607	0.363434	0.0551535	0.114512	0.0496688	0.0866127	0.874883	0.00205325	0.177686	0.213472	0.117168
2007	Liaoning	0.00477343	0.00171974	0.0025922	0.00017942	0.00028207	0.0745127	0.0358439	0.159209	0.069698	0.00143413	0.000585103	0.00124064	0.00113197	0.136771	0.0939965	0.20088	0.196147	0.129083	0.897183	0.0289233	0.160047	0.750502	0.660168
2007	Jilin	0.00419134	0.00071125	0.0028307	0.00028341	0.00036598	0.0429017	0.0162169	0.0780989	0.0377108	0.000767825	0.000262727	0.000594047	0.000580609	0.328441	0.0661544	0.119292	0.000167273	0.0802008	0.851685	0.0145678	0.16723	0.450367	0.45595
2007	Heilongjiang	0.00413229	0.0007739	0.00284893	0.00019606	0.00031341	0.0226999	0.0131409	0.0610212	0.0231545	0.000365859	0.000218062	0.000501539	0.000334777	0.572872	0.0721437	0.0695477	0.0891095	0.113626	0.870435	0.00808457	0.16805	0.156062	0.297905
2007	Shanghai	0.0101446	0.00735342	0.00075358	0.00069006	0.00134756	0.537047	0.154862	0.348599	0.377351	0.0118445	0.00253312	0.00272559	0.0076416	0.385638	0.472654	0.0971726	0.136537	0.337164	0.991645	0.325526	0.17899	1.60329	1.76059
2007	Jiangsu	0.00656101	0.00344303	0.00256636	0.00022683	0.00032478	0.10316	0.0416541	0.111673	0.0844964	0.00209709	0.000677312	0.000858321	0.00147552	0.405747	0.184759	0.144489	0.399803	0.240956	0.929443	0.0720429	0.0992078	1.12844	1.2475
2007	Zhejiang	0.00826515	0.00400972	0.00347912	0.00036274	0.00041356	0.108378	0.062906	0.196398	0.101628	0.00215968	0.00101727	0.00151073	0.00170373	0.301475	0.236681	0.270458	0.0557034	0.20481	0.947497	0.0488626	0.0962061	0.589924	0.946085
2007	Anhui	0.00355627	0.00147005	0.00182086	0.00010196	0.0001634	0.0471978	0.00787224	0.111344	0.0404769	0.000938503	0.000129258	0.000873749	0.000665701	0.420064	0.0395564	0.133723	0.244393	0.121255	0.837025	0.0436688	0.168903	0.245751	1.05904
2007	Fujian	0.00546708	0.00209992	0.00281316	0.00014692	0.00040708	0.0535499	0.0282662	0.101409	0.0498957	0.00101968	0.000458196	0.0007753	0.00080506	0.164767	0.0494714	0.159856	0.261709	0.112283	0.891654	0.029129	0.0984573	0.844329	0.701016
2007	Jiangxi	0.0040447	0.00161145	0.00221273	5.597e-05	0.00016455	0.0389374	0.00599567	0.0730291	0.0316731	0.000731021	9.90593e-05	0.00056857	0.000503767	0.239256	0.0411914	0.121396	0.268221	0.111265	0.835322	0.0261714	0.164549	0.40092	0.781995
2007	Shandong	0.00498534	0.00195078	0.00270055	0.00014432	0.00018969	0.0852383	0.0226684	0.0400571	0.0613705	0.00171032	0.0003676	0.000301442	0.00109232	0.511226	0.0726877	0.290099	0.236004	0.161327	0.903368	0.0593224	0.0871084	0.28201	1.34412
2007	Henan	0.0038516	0.0012677	0.00239824	5.266e-05	0.000133	0.0651009	0.00820394	0.0380428	0.0447349	0.0013096	0.000134182	0.000299382	0.000796956	0.5963	0.0425251	0.175279	0.231538	0.135017	0.852279	0.0560479	0.124604	0.130174	1.4292
2007	Hubei	0.00399748	0.0014545	0.00237982	3.77e-05	0.00012546	0.0432534	0.0131664	0.099512	0.0388025	0.00083024	0.000215492	0.000769579	0.000621547	0.401535	0.0227979	0.0978804	0.294061	0.11412	0.850715	0.0306563	0.138378	0.257841	0.988596
2007	Hunan	0.0039042	0.00171231	0.00196384	3.991e-05	0.00018813	0.0414426	0.00766388	0.0583819	0.0324065	0.000789722	0.000126543	0.000463362	0.000531436	0.329705	0.0283277	0.143028	0.150636	0.091013	0.823204	0.0300047	0.147503	0.200845	0.828211
2007	Guangdong	0.00562404	0.00320213	0.0018386	0.0003126	0.00027072	0.0942043	0.0480253	0.162902	0.0856462	0.00188044	0.000787029	0.0012791	0.00144656	0.326456	0.0813311	0.127698	0.209304	0.133837	0.945453	0.0537488	0.101645	0.857897	1.01269
2007	Guangxi	0.00322405	0.00112875	0.0019734	2.913e-05	9.277e-05	0.0230011	0.0041266	0.0473781	0.0193182	0.000430307	6.77942e-05	0.000357693	0.000302561	0.346138	0.0195788	0.0989938	0.186226	0.0892207	0.791566	0.0200673	0.165548	0.279613	0.396473
2007	Hainan	0.00379137	0.00066516	0.0028704	6.611e-05	0.0001897	0.0408662	0.0135316	0.142984	0.0411085	0.000760046	0.000222115	0.00111357	0.000629091	0.174185	0.0120249	0.170323	0.154996	0.0711873	0.704835	0.0238701	0.200442	5.84933	0.502514
2007	Chongqing	0.00350929	0.0015593	0.00163982	4.376e-05	0.00026641	0.045289	0.0201714	0.219332	0.0518517	0.000873896	0.000327425	0.00169484	0.000799539	0.537435	0.0294426	0.0445422	0.0280859	0.0697726	0.882986	0.0341739	0.186389	0.365212	1.27066
2007	Sichuan	0.00354669	0.00143868	0.00186331	6.11e-05	0.0001836	0.0288558	0.0121525	0.152677	0.0342202	0.000513472	0.000199887	0.00121022	0.000499474	0.127729	0.0242648	0.0568422	0.0399466	0.0408508	0.806574	0.0167222	0.167452	0.194709	0.389702
2007	Guizhou	0.00237399	0.00084685	0.00132006	4.669e-05	0.00016039	0.0202192	0.00217129	0.155261	0.0260568	0.000383901	3.52368e-05	0.00118738	0.000371995	0.551241	0.011701	0.0384323	0.345412	0.11786	0.8372	0.0206168	0.29009	0.0776513	0.699603
2007	Yunnan	0.00263409	0.00052163	0.00191018	8.641e-05	0.00011588	0.0147466	0.00897611	0.180978	0.0268846	0.000255582	0.000145521	0.00139052	0.000363799	0.43065	0.0157841	0.055972	0.260011	0.101434	0.823393	0.0114539	0.239431	0.189246	0.50833
2007	Shaanxi	0.00264469	0.00103618	0.00134629	7.33e-05	0.00018891	0.0366078	0.0163095	0.170015	0.0415894	0.000658449	0.000268876	0.00133783	0.000617401	0.710207	0.0255575	0.082373	0.421006	0.150019	0.891575	0.018035	0.19283	0.229548	0.589966
2007	Gansu	0.00232892	0.00071643	0.00142686	2.32e-05	0.00016243	0.0170219	0.00699996	0.141873	0.0245813	0.000259874	0.000115953	0.00111008	0.000320843	0.810813	0.0169719	0.086442	0.833345	0.185963	0.857175	0.00598403	0.249903	0.0872276	0.236289
2007	Qinghai	0.00268378	0.00079088	0.00147732	0.00012793	0.00028764	0.0149153	0.0120032	0.126769	0.0236537	0.000190386	0.000194293	0.000977154	0.000291627	0.165887	0.0254567	0.164381	0.115363	0.0705758	0.893557	0.000764225	0.360127	0.232891	0.0728589
2007	Ningxia	0.00318084	0.00102137	0.00186211	5.809e-05	0.00023927	0.0320216	0.0187318	0.198911	0.0418182	0.000539814	0.000301057	0.00152747	0.000587241	0.660807	0.0617653	0.137769	0.260322	0.15201	0.889912	0.00918675	0.271991	0.188133	0.309669
2007	Xinjiang	0.00318297	0.00033075	0.00262566	0.00011654	0.00011002	0.0140791	0.0172493	0.130619	0.0250942	0.000180601	0.000284714	0.00104993	0.000325092	0.939719	0.0653974	0.0854053	0.222732	0.148592	0.821547	0.00126205	0.225693	0.066907	0.0874813
2006	Beijing	0.00827547	0.00504739	0.00195709	0.00067881	0.00059219	0.244464	0.211801	0.679279	0.262563	0.00510126	0.00348179	0.00546305	0.00461776	0.164716	0.320185	0.323905	0.0935331	0.251277	0.987543	0.0975593	0.164777	0.705991	1.24938
2006	Tianjin	0.00622794	0.00324792	0.00270735	0.00012637	0.00014629	0.215015	0.07006	0.192247	0.165611	0.00446268	0.00113642	0.00147987	0.00299621	0.125894	0.129237	0.355532	0.126919	0.14832	0.972878	0.0898345	0.124594	1.25452	0.945644
2006	Hebei	0.00380182	0.00151468	0.00203964	0.00010772	0.00013978	0.0571682	0.0112824	0.0641079	0.0433949	0.00110666	0.000187064	0.000519399	0.000731391	0.405401	0.0618022	0.272755	0.315871	0.160094	0.862228	0.036536	0.101228	0.168865	0.761536
2006	Shanxi	0.00318092	0.00137434	0.00162286	7.451e-05	0.00010921	0.0526248	0.0180607	0.212652	0.0550991	0.000975946	0.000298575	0.00167916	0.000843833	0.62612	0.0343473	0.155801	0.113399	0.106083	0.941764	0.021538	0.192649	0.186189	0.720676
2006	Inner Mongolia	0.00334188	0.0005907	0.00240621	8.481e-05	0.00026016	0.02055	0.0108783	0.0227244	0.0177526	0.000303331	0.000176493	0.000161992	0.000243905	0.373857	0.0520348	0.0934836	0.0530709	0.0841185	0.864422	0.00204142	0.169495	0.246234	0.108844
2006	Liaoning	0.0040904	0.00149947	0.00221084	0.0001418	0.0002383	0.0618652	0.0299864	0.174145	0.0614664	0.00118155	0.000490019	0.00135591	0.000977613	0.124042	0.0781221	0.194441	0.202874	0.118721	0.89446	0.0287416	0.153791	0.814315	0.658048
2006	Jilin	0.00364113	0.00060511	0.0025567	0.00018774	0.00029158	0.0446278	0.0130252	0.106024	0.0401326	0.000802125	0.000211667	0.000809438	0.00061001	0.438489	0.0550426	0.100225	0.00647683	0.0806164	0.842634	0.0145304	0.168032	0.574326	0.450608
2006	Heilongjiang	0.00355243	0.00065486	0.00252151	0.00014569	0.00023038	0.0244671	0.0119409	0.081345	0.0256022	0.000397878	0.00019832	0.000665811	0.000366677	0.56288	0.0666404	0.0484235	0.103567	0.110555	0.880821	0.00808245	0.156494	0.176467	0.294577
2006	Shanghai	0.00913865	0.00668598	0.00076771	0.00055817	0.0011268	0.473987	0.141355	0.364369	0.343957	0.0103496	0.0023111	0.00284855	0.00676843	0.412968	0.488945	0.088815	0.0876025	0.332431	0.990952	0.309755	0.173211	1.73411	1.63899
2006	Jiangsu	0.00581323	0.00310477	0.00227137	0.00017851	0.00025858	0.0956502	0.0341062	0.115083	0.0779367	0.00194674	0.000555277	0.000888138	0.00135731	0.430279	0.144768	0.128973	0.401957	0.215933	0.928621	0.0714179	0.0930119	1.19438	1.18444
2006	Zhejiang	0.00733481	0.00357514	0.00308428	0.0003116	0.0003638	0.104751	0.052077	0.198462	0.0961416	0.00208267	0.000842689	0.00152902	0.00160692	0.325219	0.200794	0.259213	0.0510652	0.184192	0.941236	0.0480758	0.0934958	0.636528	0.903412
2006	Anhui	0.00296908	0.00118411	0.00161776	5.278e-05	0.00011443	0.048063	0.00472178	0.112844	0.0401121	0.000954161	7.79605e-05	0.000881977	0.000658524	0.419091	0.0301093	0.115257	0.289973	0.121151	0.832704	0.0436117	0.152915	0.237259	1.05361
2006	Fujian	0.00483475	0.00185553	0.00248162	0.00011352	0.00038409	0.0521222	0.0218232	0.106577	0.0474477	0.000991008	0.000355647	0.000822845	0.000761917	0.201899	0.0302295	0.140979	0.268855	0.102972	0.882308	0.0289113	0.095698	0.919193	0.698065
2006	Jiangxi	0.00345953	0.00144134	0.0018635	3.513e-05	0.00011957	0.0371738	0.00379072	0.0797244	0.0305037	0.000698208	6.34607e-05	0.000623387	0.000481177	0.283421	0.0381069	0.0886702	0.283575	0.112356	0.831681	0.0259976	0.149113	0.395985	0.76834
2006	Shandong	0.00436833	0.00167154	0.00240978	0.0001276	0.0001594	0.0889775	0.018065	0.044161	0.0624533	0.00178427	0.000292792	0.000328997	0.00111175	0.514266	0.0707552	0.265867	0.241205	0.159146	0.903118	0.058955	0.0830462	0.31956	1.29772
2006	Henan	0.00326103	0.00102274	0.00210826	4.037e-05	8.966e-05	0.0664141	0.00532961	0.0472792	0.0454264	0.00133643	8.75276e-05	0.000365183	0.000804711	0.535055	0.0325467	0.16102	0.247727	0.126963	0.835954	0.0562395	0.115244	0.148642	1.41528
2006	Hubei	0.00341935	0.00119916	0.00209515	2.591e-05	9.913e-05	0.0424876	0.00959896	0.11212	0.0382797	0.000815758	0.000157512	0.000867126	0.000607078	0.506671	0.0185858	0.0724843	0.345374	0.123623	0.849576	0.030624	0.138103	0.294422	0.977897
2006	Hunan	0.00338962	0.00144965	0.00174339	4.249e-05	0.00015409	0.0414222	0.00410722	0.057632	0.0312011	0.000789062	6.85254e-05	0.000451051	0.000510544	0.34883	0.0236207	0.119833	0.0534371	0.0675394	0.823986	0.0299433	0.140644	0.224338	0.811369
2006	Guangdong	0.00507978	0.00290615	0.00169364	0.00022087	0.00025912	0.0925172	0.0395695	0.163419	0.0819637	0.00184218	0.000649824	0.00128631	0.00138173	0.326183	0.060125	0.121425	0.191902	0.116593	0.939815	0.0525358	0.0974391	0.956149	0.992555
2006	Guangxi	0.00277048	0.00097432	0.00170575	2.245e-05	6.996e-05	0.0232496	0.00176126	0.0571931	0.0195879	0.00043291	2.96619e-05	0.000435427	0.000301392	0.405644	0.0154094	0.0802479	0.207516	0.0927737	0.78617	0.0198611	0.151085	0.297177	0.380126
2006	Hainan	0.00325553	0.00055572	0.00248694	4.944e-05	0.00016343	0.0455999	0.0100671	0.139115	0.0425286	0.000849789	0.000164409	0.00107593	0.000654444	0.139232	0.0102055	0.164898	0.150839	0.0655475	0.672812	0.0236158	0.165775	0.893453	0.496525
2006	Chongqing	0.00287383	0.00130991	0.00134957	2.729e-05	0.00018707	0.0557261	0.0145338	0.207418	0.0554321	0.00107058	0.000235605	0.00159835	0.000864649	0.483497	0.0250419	0.0354551	0.0360536	0.064964	0.878046	0.0340768	0.170197	0.212334	1.21719
2006	Sichuan	0.00300238	0.00121951	0.00158654	5.284e-05	0.0001435	0.0289701	0.00739508	0.148637	0.0324626	0.000516117	0.000122121	0.00116287	0.000469478	0.184794	0.0205093	0.0347619	0.0543911	0.0445159	0.815291	0.0168086	0.155988	0.183656	0.338864
2006	Guizhou	0.00198462	0.00071549	0.00111281	3.693e-05	0.00011938	0.0190267	0	0.165297	0.0254364	0.0003651	1.65138e-07	0.00126685	0.000360361	0.595352	0.00739836	0.0190146	0.326327	0.112075	0.827708	0.020946	0.26759	0.0908268	0.643015
2006	Yunnan	0.00225046	0.00044181	0.0016316	8.219e-05	9.485e-05	0.00908013	0.00595263	0.182348	0.0225926	0.000181356	9.68245e-05	0.00140247	0.000308868	0.448902	0.0112233	0.0463898	0.217867	0.0912518	0.812862	0.0113753	0.223021	0.212888	0.503669
2006	Shaanxi	0.00226019	0.00084826	0.00121933	5.256e-05	0.00014004	0.0368847	0.0118847	0.177066	0.0409055	0.000663501	0.000196594	0.0013901	0.000603169	0.763541	0.0206816	0.0651108	0.436105	0.148635	0.892019	0.0179912	0.18219	0.26257	0.551085
2006	Gansu	0.00213405	0.00063737	0.00129185	5.256e-05	0.00015227	0.0170076	0.00438151	0.150006	0.024397	0.00025994	7.34113e-05	0.0011723	0.000314877	0.898617	0.0142896	0.0732782	0.85673	0.185089	0.853582	0.00598168	0.232176	0.0980412	0.224617
2006	Qinghai	0.00235837	0.0006533	0.00137436	0.00010066	0.00023005	0.0145792	0.00792068	0.127388	0.022224	0.000185061	0.000128092	0.000981812	0.000267667	0.0995703	0.0161934	0.150202	0.143954	0.0628306	0.891455	0.000758688	0.334585	0.248505	0.066075
2006	Ningxia	0.00276014	0.00082309	0.00166207	5.335e-05	0.00022163	0.0313813	0.0141866	0.221711	0.0416997	0.000527148	0.00022861	0.00170963	0.000579785	0.607991	0.0540186	0.129977	0.265554	0.144793	0.888092	0.00909639	0.271834	0.493499	0.299744
2006	Xinjiang	0.00273728	0.00025407	0.00232301	5.869e-05	0.00010151	0.0149197	0.0137534	0.130783	0.0245285	0.000193554	0.000227084	0.00104031	0.000312101	0.943649	0.0586678	0.0666324	0.230051	0.14361	0.826681	0.00123494	0.222796	0.0680621	0.086588
